# Supplementary material for: Transcription profiling of butanol producer Clostridium beijerinckii NRRL B-598 using RNA-Seq
Source: BMC Genomics. 2018 May 30;19:415. doi: 10.1186/s12864-018-4805-8 (PMC5975590; doi:10.1186/s12864-018-4805-8)
Supplement: Supplementary file 6 — Differential expression analysis. Complete results of differential expression analysis using DESeq2. (XLSX 2287 kb) [file 12864_2018_4805_MOESM6_ESM.xlsx]

## Sheet: T2 vs. T1
Additional file 6: Differential expression analysis
locus	baseMean	log2FoldChange	lfcSE	stat	pvalue	padj
X276_RS00005	2268.10758816985	-0.422844736823961	0.311806941690179	-1.35611072201245	0.175063941917278	0.44948852037127
X276_RS00010	1329.53328616618	-0.437457725008207	0.187677267375665	-2.33090416929701	0.0197584133937405	0.107983935297255
X276_RS00015	283.602060518229	-0.236102033756477	0.245739814174416	-0.960780549743972	0.336662520268407	0.640083458381315
X276_RS00020	2114.74142839876	-0.872167009946366	0.326811320241897	-2.66871725649164	0.00761415173374411	0.053550800087935
X276_RS00025	813.785988579039	-0.689469374594251	0.230554850965523	-2.99047871561528	0.00278540540291158	0.0250163628592554
X276_RS00030	6026.0919383967	-0.462714220075756	0.166122195364345	-2.78538469264095	0.00534642516114718	0.0415018224529758
X276_RS00035	10997.2740076917	-0.338869632455295	0.121514766805546	-2.78871153987047	0.00529181753621633	0.0411994610844772
X276_RS00040	17.6471640702364	-0.108068121940562	0.608152043323967	-0.177699184154502	0.858959226001802	0.949481677453623
X276_RS00045	70.6138576494769	-0.112946044311026	0.824194864110787	-0.137038034607122	0.891000731425426	0.96014268007617
X276_RS00050	16237.7225244135	-0.45590524385952	2.25168723448748	-0.202472722177727	0.839547181324085	0.940331661500587
X276_RS00055	313.929120731649	-0.0155106492639128	1.67267449982768	-0.00927296330846838	0.992601351775741	0.998107228162879
X276_RS00060	44.7870561866909	-0.0508357521467862	1.24417081345732	-0.0408591421667599	0.967408190055144	0.988776955131549
X276_RS00065	200.447868092035	-0.416662296163333	0.296407503750006	-1.40570765210705	0.159810953771637	0.423933996824661
X276_RS00070	551.661904446828	0.0826328827858147	0.207017784585968	0.399158376422001	0.689776510726918	0.887819460982092
X276_RS00075	1122.74194924037	0.140113439712651	0.227010155807507	0.617212208917476	0.53709476386638	0.798141546063192
X276_RS00080	151.839175203448	0.438016006472517	0.502351082739557	0.871932044186725	0.383245451107891	0.679818270704696
X276_RS00085	50.894393676403	-0.75749361782979	0.516484565691054	-1.46663359981778	0.142475754683972	0.397176692655558
X276_RS00090	60.4000307435035	-1.08164192019588	0.541806654867151	-1.99636145196684	0.0458945935249972	0.194322804281625
X276_RS00095	167.246800540933	-0.211328407105832	0.799635663057731	-0.264280867986468	0.791563501487655	0.928878680697225
X276_RS00100	170.145153327527	-0.299193349257438	0.892175148941783	-0.335352704692922	0.737359040492698	0.9052299113863
X276_RS00105	119.612517514664	-0.597902042186728	0.412524369047859	-1.44937387230416	0.147233201170057	0.405732194860435
X276_RS00110	878.405770938203	-0.180339570283326	0.287846692514407	-0.626512567186438	0.530978796543408	0.79345298302327
X276_RS00115	1076.11362593361	-0.330747792637218	0.183032919467671	-1.80703992264975	0.0707560547084568	0.260048265314671
X276_RS00120	507.257149365137	2.82457557001473	0.604649367418601	4.67142731344209	2.9911394732806e-06	0.000100269853808126
X276_RS00125	17.2427526720843	0.369602571120259	1.13575988560087	0.32542316012924	0.744860829354509	0.909215216210016
X276_RS00130	2584.12647072571	1.82763096039094	0.371797084006642	4.91566781722874	8.84803180746279e-07	4.01441305195488e-05
X276_RS00135	45.715362313587	1.14630086726804	0.351352113743252	3.26254154288564	0.00110417987834421	0.0117611640140069
X276_RS00140	1016.12216113709	-0.431462084802521	0.223661592752014	-1.92908437918935	0.0537203878971838	0.217820031974482
X276_RS00145	128.264353564701	-0.711250772801956	0.32527242995885	-2.18663098158038	0.0287694737517897	0.139938761881395
X276_RS00150	173.310829085518	-0.74909272762639	0.611967484291427	-1.22407276016263	0.220924780864966	0.510864288968503
X276_RS00155	3935.99442471792	-1.00081426883328	0.443974872345907	-2.25421376562395	0.0241827232085731	0.123446820801862
X276_RS00160	160.180736465976	-0.342185944951746	0.88515082399957	-0.386584902452638	0.699063536692239	0.892439886714192
X276_RS00165	2971.21449028073	0.81712468523933	0.433582551856076	1.88458848664779	0.0594854179299189	0.232249076086916
X276_RS00170	1196.49854186019	0.126094796606608	0.427507531305916	0.294953392333051	0.768029484066135	0.918667994236379
X276_RS00175	2958.24400792193	0.333300133532839	0.381427602541166	0.873822794449878	0.382214764868484	0.679134472485763
X276_RS00180	506.874203967546	-0.482144459467162	0.520940010651504	-0.925527795156638	0.354691432426977	0.655697466710782
X276_RS00185	411.379251173351	-0.219015558986736	0.221709060493326	-0.987851188848138	0.323225533588535	0.627319351281579
X276_RS00190	2184.64911900779	1.02630224661224	0.569211273042398	1.80302515993178	0.0713842634185094	0.261396024701893
X276_RS00195	6217.98866463778	-0.149723024012158	0.575358180175713	-0.260225767480065	0.794689629184377	0.929868889307211
X276_RS00200	270.116105263218	-3.04145727360542	0.620131904939209	-4.90453280887647	9.36499681532625e-07	4.21264771274035e-05
X276_RS00205	1083.41357319387	-0.561519907530703	0.172251586152058	-3.25988236204114	0.00111458432406558	0.0118267284224943
X276_RS00210	1302.52921635411	-0.26449964540631	0.2532446807723	-1.04444304456736	0.296280457323286	0.602520883652417
X276_RS00215	2092.22256694787	-0.106748835194207	0.286736209238313	-0.372289343845952	0.709677431727261	0.898083767049806
X276_RS00220	1843.17290462827	-0.155469734621717	0.43562796479905	-0.356886488436142	0.721176785156094	0.901082254508645
X276_RS00225	3749.17320676903	-0.321069503632605	0.420263876612061	-0.763971213088531	0.444884397646744	0.730068499752677
X276_RS00230	13374.9800853451	-0.676773388294498	0.693821218149116	-0.975429073933346	NA	NA
X276_RS00235	1163.00573872288	-0.0471822383943193	0.337792494873575	-0.139678172577452	0.888914273079267	0.95946591862514
X276_RS00240	1030.96915704237	1.50505781424678	0.520617367792488	2.89090973016997	0.00384128438922402	0.0325027005474052
X276_RS00245	426.110869782825	-0.00940468934732856	0.266528793667751	-0.0352858286637963	0.97185182338268	0.989599089447373
X276_RS00250	348.910916071372	0.0222270356251836	0.319317057924961	0.0696080433961875	0.944505634767794	0.98082526683971
X276_RS00255	239.668749752852	-0.732769720271185	0.321278125714866	-2.28079555257838	0.0225605476855283	0.118736162468935
X276_RS00265	589.480820270487	1.23582624907451	0.610647429361632	2.02379669454506	0.0429910744729956	0.185852050878949
X276_RS00270	632.022733811616	1.42520237878326	0.762854596524902	1.86824905463716	0.0617273641045717	0.237849872492503
X276_RS00275	177.846965488027	-0.329553803083816	0.313811047068984	-1.05016635380389	0.293641635894405	0.600635806339779
X276_RS00280	5429.20594772722	-0.397530087894342	0.374932616613443	-1.060270753409	0.289021440646493	0.595826600926936
X276_RS00285	4035.72777269976	-1.01973114234108	0.29845051539866	-3.41675115212636	0.000633731786801579	0.00759756353971915
X276_RS00290	122.252486182828	-0.0986752219623325	0.564031933902333	-0.174946161788455	0.861121937698041	0.949819011269232
X276_RS00295	595.173094755795	0.2653916496178	0.310252000722716	0.855406730656318	0.392326018779592	0.689796219025477
X276_RS00300	252.716405223439	-0.609314015867738	0.557860402952126	-1.09223385033841	0.274730327396761	0.578593722724752
X276_RS00305	436.874819197872	1.25019838075489	0.511842628293891	2.44254446903365	0.0145841327489822	0.0865347132557987
X276_RS00310	340.86520148383	1.58026238649947	0.457903714470105	3.45108007767132	0.000558347878721688	0.00689808658617897
X276_RS00315	3995.22541225905	0.333542244898426	0.227363895817023	1.46699740387477	0.142376761577787	0.397176692655558
X276_RS00320	2697.83363079914	0.71007949156485	0.202414446903736	3.50804748587213	0.000451408467479856	0.00582286510089121
X276_RS00325	2139.52851916891	-0.138242153017796	0.457958326965614	-0.301866228601573	0.762754041164984	0.917027778353109
X276_RS00330	398.574083161298	0.106372357762812	0.157594694396817	0.67497423165129	0.499692136603512	0.771225722857561
X276_RS00335	35173.8622600366	-0.0789531147688324	0.372926513946887	-0.211712259161271	0.832331523465109	0.936831761923803
X276_RS00340	379.201952882588	-0.491094563590456	0.214909667057785	-2.2851208617731	0.0223057418694117	0.117866585801921
X276_RS00345	635.515380311804	-0.686382760400585	0.280147710187801	-2.450074497987	0.014282666054326	0.0850335649818076
X276_RS00350	22756.2174308578	-0.111879535636263	0.452366474313165	-0.247320573006945	0.804660138291956	0.93160943238976
X276_RS00355	7048.62620191051	-0.294599911359339	0.450102757137571	-0.654517011255045	0.51277877108081	0.780986864159383
X276_RS00360	1697.59863846324	-0.1786675911273	0.326291095226224	-0.547571152695498	0.583986401669092	0.826437330460993
X276_RS00365	959.707185270132	-0.377098885451233	0.225717804237906	-1.67066522166666	0.0947878219622241	0.312378401369559
X276_RS00370	869.340549281748	-0.489328907370705	0.289826342959659	-1.68835207446555	0.0913436644751478	0.303399349148388
X276_RS00375	2319.45490471907	-0.370965961967067	0.189079468811709	-1.96195792329248	0.0497673832100113	0.205754703719002
X276_RS00380	1846.46049152387	-0.869323011041716	0.371908892170364	-2.33746229074699	0.0194151594891316	0.106661779114092
X276_RS00385	2188.26796486561	0.211141726682163	0.689292391555869	0.306316636116604	0.759363573835513	0.915470614410714
X276_RS00390	83.3290932204352	0.192039903369231	0.62851337477737	0.3055462478221	0.759950152196896	0.915470614410714
X276_RS00395	979.758277207137	-0.252159897788011	0.229716538857643	-1.09770023108469	0.272335408834093	0.575650021807051
X276_RS00400	10496.6258578824	-0.849115197793248	0.321344781762329	-2.64238053948318	0.00823255012460415	0.0570028175992416
X276_RS00405	3449.38224233546	-0.777605919147596	0.749766564531151	-1.03713069631727	0.299674951089006	0.605546757000212
X276_RS00410	8501.10569926512	-0.65601176230019	0.245089877043847	-2.67661712598121	0.00743695666980184	0.0529644153628783
X276_RS00415	128.323625432141	-0.935790546232037	0.721784117549288	-1.29649645022583	0.194804502229888	0.478867863258244
X276_RS00420	219.517690429556	-1.01155395681795	0.427165755916304	-2.36805957127366	0.0178816564499236	0.100761411023499
X276_RS00425	34.1680614803964	-1.36385259729305	1.49696004621021	-0.911081495291649	0.362252435710998	0.662451205402009
X276_RS00430	481.860095543097	-0.633841626509539	0.398628006946344	-1.59005793738636	0.111821746066133	0.345577128330041
X276_RS00435	350.158384066715	-0.68718664575933	0.481161965308883	-1.42818155902699	0.15323960706143	0.41453341071261
X276_RS00440	7073.9203644073	0.0462684820314376	0.298118196107098	0.15520180463864	0.876662225632681	0.953837270128153
X276_RS00445	3764.19059732308	0.570913646369973	0.210054234135597	2.71793448353642	0.00656908442859227	0.0483539739128408
X276_RS00450	3092.77804077275	0.0226783467680624	0.385666018852055	0.0588030722425717	0.953108961401565	0.983956936809815
X276_RS00455	6591.55089805222	0.10606654481573	0.487794289196129	0.217441136899172	0.827864575393397	0.936408432614118
X276_RS00460	1062.31877274806	-0.0402538665588434	0.307418474901271	-0.130941598652362	0.895821506995577	0.962381831254893
X276_RS00465	3218.31396643833	-0.369046179351587	0.599940620962529	-0.615137842741002	0.538463692418084	0.799130177656835
X276_RS00470	3810.68004000977	0.682369095915052	0.301562205349707	2.26278056006303	0.023649219849463	0.121786540183683
X276_RS00475	3726.81918110025	0.766759454522568	0.307950499478996	2.48987891177252	0.012778662371325	0.0774967666061874
X276_RS00480	508.096148855697	0.313879602188179	0.19761908843226	1.58830609268685	0.112217140458993	0.346189220536742
X276_RS00485	1049.14396355652	0.429895424924832	0.175421418867688	2.45064387062724	0.0142600962307868	0.0849953414072828
X276_RS00490	476.786968883598	0.529654760851325	0.206720938066056	2.56217278136614	0.0104019555400186	0.0670900637342129
X276_RS00495	2297.69901108028	0.378417827723035	0.233516758014154	1.62051679263249	0.105121310034278	0.333687246508084
X276_RS00500	6703.54423298708	-0.153089342133739	0.187104971840408	-0.818200289537561	0.4132428298638	0.703850166204913
X276_RS00505	6522.58726920364	-1.77029713849411	0.458184893068771	-3.86371782499689	0.000111674217925352	0.00192072355863113
X276_RS00510	1094.58677241986	0.729357593641498	0.492057956574001	1.48225952633653	0.138271253136317	0.391528969245508
X276_RS00515	2367.45146607974	-0.0678515316717275	0.270596705983632	-0.250747810935407	0.802009093450692	0.931526427105065
X276_RS00520	10612.9314803286	-1.04569845123577	0.255156865480471	-4.09825716140021	4.16272652798575e-05	0.00084588531725054
X276_RS00525	406.475350962906	-0.322959024721142	0.54100954870885	-0.596956237633702	0.550536598796854	0.807745477017727
X276_RS00530	2033.56005753031	-0.552637047456615	0.410724855231745	-1.34551644590586	0.178458513967559	0.454391465414255
X276_RS00535	1420.96781639421	-0.86006872880426	0.541051984167421	-1.58962309347733	0.111919788400039	0.34567713987641
X276_RS00540	3684.06855560691	0.0601363140835462	0.203647106059894	0.295296678882634	0.767767253334981	0.918667994236379
X276_RS00545	8125.93667391063	0.290057831990049	0.166237665435342	1.74483821840525	0.0810130340895154	0.282708680261828
X276_RS00550	992.419828219488	0.228701505129114	0.377743678057409	0.605440986610915	0.544886024642386	0.802878992206422
X276_RS00555	1067.98938476323	0.256829166858327	0.439810636029616	0.583953969774012	0.559251281213708	0.814201796134923
X276_RS00560	1215.72859339323	0.393548289268216	0.427520953549479	0.920535674335477	0.357292899476507	0.65770487546365
X276_RS00565	1171.73484054863	0.366821449635418	0.346719934807227	1.05797623041019	0.290066279186967	0.596645564689648
X276_RS00570	800.168519342562	0.401639204801754	0.544264638257719	0.737948373951811	0.460545821640777	0.743089140691828
X276_RS00575	1052.04368115651	0.465902429119789	0.434105348509845	1.07324738273577	0.28316013634289	0.589040236194715
X276_RS00580	1003.7141802006	0.429913429586875	0.360169738523476	1.1936411741567	0.232618360544246	0.527607586001089
X276_RS00585	527.253589710324	0.364384267983974	0.458869546494302	0.794091198180001	0.427142341306572	0.715483813588952
X276_RS00590	577.311202962617	0.502926915936179	0.355926365763093	1.41300831945372	0.157653277951888	0.42139624269212
X276_RS00595	278.938947623573	0.576892932371557	0.600754997452568	0.960279872523415	0.336914377182845	0.640137316647406
X276_RS00600	20257.4157570839	3.15585076264557	0.605612048176386	5.21101053413392	1.878147863235e-07	1.19092677159106e-05
X276_RS00605	1055.31707172078	0.431228516146542	0.383489309632824	1.12448640761179	0.260806733615418	0.562090843168691
X276_RS00610	839.240184674351	0.432800910245878	0.365096075484134	1.18544388534433	0.235841988956382	0.531556845616051
X276_RS00615	6272.68828714369	0.11551027565419	0.345936026547763	0.333906464749898	0.738450141337724	0.90572432856221
X276_RS00620	4474.27075064168	-0.177029301831075	0.225775481810836	-0.784094448215586	0.432984692812696	0.71945711612579
X276_RS00625	803.946038883406	-0.401749105914077	0.221558788499328	-1.81328444985289	0.0697879604201916	0.257569449994017
X276_RS00630	980.3690022301	-0.302316442236045	0.182681872761316	-1.65487925904416	0.0979489922815301	0.319072889636011
X276_RS00635	2993.49743042294	-0.0484041126961768	0.181914913285392	-0.266081058567417	0.790176782400979	0.928711230659065
X276_RS00640	13463.8085904959	-0.320835173844151	0.194887163412439	-1.64626119148325	0.0997099958009677	0.322739057749381
X276_RS00645	29.9947951642705	-0.758208234044886	0.609633092054427	-1.24371239672993	0.213605431827694	0.501795179093632
X276_RS00650	30.2935206570811	-1.60951073795574	0.448341830985855	-3.58991873325003	0.000330781071479047	0.00446384815178007
X276_RS00655	44.1631732425865	-1.25699471578729	0.531271670909646	-2.3660111852662	0.0179809011640206	0.10108086092498
X276_RS00660	5414.02247590805	0.637433471473503	0.52562642041768	1.21271200745004	0.225239947421835	0.517232181324638
X276_RS00670	5501.00662832673	-0.272105393554781	0.201309614270856	-1.3516760962478	0.176478955143548	0.451535605697857
X276_RS00675	280.87292340084	-0.0583172752274374	0.28045226119603	-0.207940114223842	0.835275727061501	0.938237018228542
X276_RS00680	46.7470680570316	0.0109271880964615	0.77380241868521	0.0141214188953146	0.988733112351451	0.997068858077349
X276_RS00685	14.1926665695245	0.232730114685719	0.500607380849878	0.464895492133205	0.642006298861273	0.860641658407254
X276_RS00690	428.786079153962	0.651892986320083	1.52641528286939	0.427074462393116	0.669325092910606	0.874849400167116
X276_RS00695	448.738095260667	0.459093446381097	1.33025056080685	0.345118025060361	0.730005642975309	0.903120624981266
X276_RS00700	36673.399599958	-0.583124482400518	2.08457058250259	-0.279733623459494	0.779681879941635	0.923623277226738
X276_RS00705	388.521601076359	-0.45462619015197	1.06983996525736	-0.424947847262937	0.670874693658945	0.875915036647737
X276_RS00710	275.093929876227	-0.602618534470885	0.966029131978748	-0.623809898192742	0.532752438401106	0.794974789709391
X276_RS00715	3.76860976216764	-2.73341569384104	1.26621493921106	-2.15872961943108	0.0308711494709664	NA
X276_RS00720	105.125776425244	0.113790477935462	0.630016730980547	0.180615009633729	0.856669773664902	0.948590999116006
X276_RS00725	508.951973284195	0.110938681054584	0.235721129866199	0.470635284658424	0.637901205811994	0.858760128183459
X276_RS00730	834.56768404283	0.000292048395594798	0.555609720263048	0.000525635864427516	0.999580603278482	0.999892778502191
X276_RS00735	78.9989147255121	0.0644822371657621	0.742101125568268	0.0868914423440397	0.930757801812969	0.975753339601338
X276_RS00740	401.898388450054	-0.162826012876103	0.561986959750705	-0.289732724311489	0.772020719214867	0.920650451296759
X276_RS00745	782.900519852194	-0.166279754682157	0.195495767638457	-0.850554243146937	0.395017016397557	0.692203900771789
X276_RS00750	1042.02025084141	-0.253372402940594	0.390729322791664	-0.648460169639461	0.516687364439675	0.782567414344553
X276_RS00755	1737.35678631757	-0.101924048885089	0.337838993245317	-0.301694152904008	0.7628852260267	0.917027778353109
X276_RS00760	376.207988802663	-0.231840620374797	0.427885532788547	-0.54182860276645	0.58793658524517	0.829129219760271
X276_RS00765	4096.62672535128	-0.98159636274171	0.921013717880309	-1.06577822206691	0.286523907783543	0.59298770071494
X276_RS00770	152.304026401143	1.25404795575973	0.328757045691529	3.8145127905073	0.000136451869988013	0.00223721555061343
X276_RS00775	870.167266865982	-0.171971019326387	0.349464755725118	-0.492098320385864	0.622649839573059	0.853339300486169
X276_RS00780	1356.2439436039	-0.0228346044555446	0.486572687364776	-0.0469294825799086	0.962569430273884	0.987471356597816
X276_RS00785	3472.95266989247	0.290214807030789	0.395632614430614	0.733546215466739	0.463225351146604	0.74441374750674
X276_RS00790	15830.8242171667	0.807010225498849	0.41197000780205	1.95890528488815	0.0501238800088631	0.206579467883043
X276_RS00795	3684.96356609322	0.590829428546283	0.435954527420258	1.35525471439072	0.175336417808255	0.449705441971173
X276_RS00800	2493.94241140171	-0.377684945154364	0.356219139608075	-1.06026011283365	0.289026280100032	0.595826600926936
X276_RS00805	2747.80714111536	0.338426135544325	0.297316762201118	1.13826793026691	0.255008620898219	0.554820327320102
X276_RS00810	2894.38632095807	0.391924258243541	0.161292298981433	2.42990062587338	0.0151029631447203	0.0883187722562922
X276_RS00815	6773.11399556821	-0.3519105273639	0.174893900210514	-2.01213722685764	0.0442054734056177	0.188624800258375
X276_RS00820	2099.12739632024	-0.352063534337388	0.236723533282218	-1.48723504357999	0.136952743581651	0.390306642501015
X276_RS00825	2552.28189139187	-0.6856819873656	0.364156530522177	-1.88293200833822	0.059709582782733	0.232726309056874
X276_RS00830	3016.4716536227	-0.314215117841563	0.25376783927553	-1.23819913011279	0.215642234025394	0.504405002862656
X276_RS00835	143.081917347103	-0.2409174293667	0.38094185871153	-0.632425720243927	0.527108731679109	0.79130339489295
X276_RS00840	466.215075612706	-0.165029329231934	0.345335490661048	-0.477881172641802	0.632734782406652	0.857826676920713
X276_RS00845	340.734562342722	-0.195081172725632	0.220188160175192	-0.88597485246444	0.375631078494153	0.675186600449018
X276_RS00850	2189.04790773695	0.171773576717046	0.143209118085463	1.1994597761194	0.230349216342208	0.525499751022557
X276_RS00855	1667.06082805239	-0.36247828382914	0.654103206616257	-0.554160689265349	0.579468878923433	0.824255326965953
X276_RS00860	53149.3602127145	-0.560362900436139	0.471381719173856	-1.18876672056403	0.234531477172294	0.529699847526985
X276_RS00865	4902.87734872459	-0.82497619322456	0.438962690827305	-1.87937656311916	0.0601930941538788	0.234143573194282
X276_RS00870	7484.35592665081	-0.91201545150371	0.431722582871754	-2.11250346330535	0.0346432892237564	0.158408020143032
X276_RS00875	15142.5324388866	-0.924596737836915	0.497846365688894	-1.85719290439633	0.0632837141392414	0.24150502131243
X276_RS00880	12936.8595037306	-1.12008955080405	0.547650689640072	-2.04526274136567	0.0408289618687618	0.17907073002802
X276_RS00885	22900.3877643446	-1.15670758405597	0.500545744585176	-2.31089285358841	0.0208387738980038	0.11202703475505
X276_RS00890	9353.30287777648	-1.98702413378976	0.495250827625173	-4.01215711908639	6.01664319889755e-05	0.00114730409984775
X276_RS00895	8291.69700409307	-1.84638103581307	0.337297769281292	-5.47403868026552	4.39892981650748e-08	3.45545785436998e-06
X276_RS00900	31169.0113058094	-0.748393283840572	0.381000236867324	-1.9642856130328	0.0494969791712732	0.205281797776525
X276_RS00905	36627.7801755507	-0.971469976082276	0.290030650645925	-3.3495424498022	0.000809451512392153	0.00914193843287533
X276_RS00910	11099.4148204965	-1.1083917761285	0.433156073392237	-2.55887391223258	0.010501182153955	0.0674819556486752
X276_RS00915	20341.5796543785	-1.1022238277256	0.324948432790882	-3.3919961338448	0.000693854192349144	0.00811501025407454
X276_RS00920	58458.7015192432	-1.14378741138899	0.434278819395982	-2.63376282771476	0.00844444512192244	0.0580955747407553
X276_RS00925	54431.9560035232	-0.573823096341387	0.463338428227221	-1.23845349615591	0.215547955167486	0.504405002862656
X276_RS00930	12259.2096027748	-1.05007928862709	0.463931344354171	-2.26343682401731	0.0236087749183731	0.12169733829128
X276_RS00935	23852.2539214972	-1.20076425513768	0.529869998590019	-2.26614878806671	0.0234422749568265	0.121314349162024
X276_RS00940	22443.6870619347	-1.27586949656642	0.472038857644682	-2.7028908232949	0.00687393204968588	0.0500296682353233
X276_RS00945	12475.3030803992	-1.31604507885276	0.433494953053088	-3.0358948116556	0.00239823014491112	0.0222216289659635
X276_RS00950	29370.6377332118	-1.31981840851415	0.394019774190579	-3.34962480303282	0.000809210914659383	0.00914193843287533
X276_RS00955	8474.5956588946	-1.43750684805345	0.408791070768221	-3.5164829930165	0.000437304673777507	0.00568280122985436
X276_RS00960	9970.81688834486	-1.47696079268487	0.385557514789532	-3.83071457831943	0.000127771651421317	0.00214159936761272
X276_RS00965	18275.4226582108	-1.56516535643039	0.388492775974056	-4.02881457063416	5.60588124266196e-05	0.00108869937196051
X276_RS00970	13821.0386137808	-1.61996837806844	0.404836443159647	-4.00153791843686	6.29321074295501e-05	0.00119571004116145
X276_RS00975	8029.4476680891	-1.69768454091741	0.399051823537731	-4.25429591040797	2.09707828653214e-05	0.000469206010007
X276_RS00980	7955.32091916832	-1.69653064749653	0.375365108593491	-4.5196812614084	6.19328027730888e-06	0.00016888722331335
X276_RS00985	10476.9089167429	-1.72109760238148	0.380453710524255	-4.52380290892644	6.07382880565471e-06	0.00016888722331335
X276_RS00990	8453.84865477607	-1.84895606100618	0.448776038724967	-4.11999728474657	3.78876863880212e-05	0.00077588674498115
X276_RS00995	15686.0257501192	-1.82654691816331	0.402920591947707	-4.53326773231876	5.80781237695537e-06	0.000162587853935724
X276_RS01000	7298.81987258708	-1.87881159769505	0.411818112172828	-4.5622364392428	5.06116057783092e-06	0.000148809430844269
X276_RS01005	8785.58596545963	-1.92129739133386	0.404325852338556	-4.75185393222171	2.01559963602917e-06	7.41825236672832e-05
X276_RS01010	12324.3901052266	-1.84662781346055	0.387486766117593	-4.76565388790632	1.88242158689931e-06	6.97689071257117e-05
X276_RS01015	9688.13149809401	-1.92975596738376	0.396710502736475	-4.86439344073946	1.14808338984333e-06	4.87287329092374e-05
X276_RS01020	11473.626372876	-1.85542857712394	0.391832279842875	-4.73526218377918	2.18772099109872e-06	7.83263644636229e-05
X276_RS01025	4835.00679703622	-1.87533766774027	0.390747818619536	-4.79935543687897	1.59177082604605e-06	6.23589281348771e-05
X276_RS01030	11185.482584259	-1.87680964730768	0.375734112076956	-4.99504726076955	5.88213608450657e-07	2.89324132829515e-05
X276_RS01035	26766.9373227241	-2.01728876226214	0.457824037189294	-4.40625349129072	1.05173874372438e-05	0.000268703932437932
X276_RS01040	14728.3081304033	-1.93423476045398	0.421572664690861	-4.58814084132413	4.47210896796703e-06	0.000135268445393164
X276_RS01045	17445.256497152	-1.96790227589031	0.438570888089009	-4.48707912297846	7.2206264236622e-06	0.000189065457053404
X276_RS01050	6477.15099921229	-2.01684941281921	0.391284838863825	-5.15442770201764	2.54406688215049e-07	1.5215254546316e-05
X276_RS01055	5759.78364937263	-2.03221637712897	0.420758587953948	-4.82988686460608	1.36610648587503e-06	5.5306295655079e-05
X276_RS01060	2692.28042294327	-1.96049010816906	0.382725581399289	-5.12244334700932	3.01601727910444e-07	1.75587324220018e-05
X276_RS01065	9719.57563853497	-1.64319537698715	0.373161337583776	-4.40344486818184	1.06545369235995e-05	0.000270237123743216
X276_RS01070	15020.1514446593	-1.60808429401238	0.402731334982413	-3.99294555533555	6.52575562152894e-05	0.00123100544215437
X276_RS01075	18749.6760750974	-1.74056835057996	0.411275131789482	-4.23212641864983	2.31492222324828e-05	0.000511909061384694
X276_RS01080	23317.0364413593	-1.88602138154794	0.388777390404991	-4.85116014484088	1.22741387432571e-06	5.04678064107517e-05
X276_RS01085	12527.8352527651	-1.91693963849862	0.360386960917804	-5.31911485814225	1.04273295418075e-07	7.41608586196388e-06
X276_RS01090	801.320305542892	-0.149515939707214	0.578690599152036	-0.258369394502523	0.796121834546512	0.929868889307211
X276_RS01095	786.095664171612	-0.206484522144964	0.442047969798789	-0.467108857527276	0.640421997332939	0.859811774528263
X276_RS01100	544.568788228828	-0.252970003490871	0.444069215707494	-0.569663454576192	0.568905981454962	0.819417673890931
X276_RS01105	665.162274419066	-0.337465587715427	0.188964321437112	-1.78586933844936	0.0741204165519289	0.267555385674075
X276_RS01110	8568.01451343534	-1.04088927632472	0.333412836686432	-3.12192321888212	0.00179673791648155	0.0174208786586222
X276_RS01115	9727.69158415352	-1.09130767449453	0.345127888182452	-3.16203851343828	0.00156668842192273	0.0155282131159686
X276_RS01120	546.682127441476	-0.868556577203888	0.518677320571219	-1.67456054613559	0.0940204857035324	0.310238129315167
X276_RS01125	1521.5499293706	0.221375694371484	0.20151442651318	1.09856002968107	0.271960020167442	0.575643156362411
X276_RS01130	965.95327592878	0.143850506815614	0.275127777551377	0.522849812170461	0.601078772378258	0.837526504071949
X276_RS01135	1085.52160010554	-0.0387158169268675	0.29750628466026	-0.130134450675821	0.896460054166468	0.962570149112433
X276_RS01140	835.738814816806	-0.106713291046462	0.345659441616349	-0.308723784738692	0.757531649449266	0.915231371747048
X276_RS01145	1447.42207725347	-0.175832901580586	0.215845527122282	-0.814623791027055	0.415287687991672	0.705875257327119
X276_RS01150	3926.34692495824	-1.54086359223963	0.459286555491763	-3.35490680886535	0.000793917249073756	0.00902459283342371
X276_RS01155	1046.66791349904	-1.81619788168806	0.420381614935782	-4.32035516578313	1.55778272619467e-05	0.000367650694527468
X276_RS01160	12457.7433276457	-0.583500446603623	0.32412876977425	-1.80021183250725	0.0718271961822466	0.262154322820502
X276_RS01165	394.799888019435	-0.208299104856038	0.284689670003341	-0.731670751712185	0.464369552572385	0.745668383064177
X276_RS01170	1217.37283098004	-0.500602077748663	0.39798583000265	-1.2578389480483	0.208450006880289	0.495155401404171
X276_RS01175	1968.28350312717	0.0952794166543596	0.432036138703927	0.220535756430446	0.825453928176841	0.935881952605497
X276_RS01180	890.931144840813	-0.0513551538108139	0.237538124832179	-0.216197521333034	0.82883378555199	0.936515530539958
X276_RS01185	2451.41371026231	-0.249720185436053	0.251815148794431	-0.99168055071981	0.321353381586197	0.625474425772247
X276_RS01190	548.628946416215	0.195227009388816	0.384247590768452	0.508076079275823	0.61139999005226	0.844788172130492
X276_RS01195	7871.00202642958	0.0703690600059013	0.230774104725678	0.304926153172815	0.760422396380665	0.915813059988887
X276_RS01200	9533.00276850867	-0.333439649565043	0.290031145166187	-1.14966842396868	0.250280464373839	0.550449679899505
X276_RS01205	178.32136946731	-0.467129801887583	0.65184093228896	-0.716631587168425	0.473601448855113	0.752946978403417
X276_RS01210	599.297166068741	-0.246002390242671	0.40160207695641	-0.612552584655512	0.540172218132344	0.800278957316359
X276_RS01215	898.467325375998	-0.0804304064115583	0.256507286036613	-0.313559929054327	0.753855297604728	0.913742848700145
X276_RS01220	905.718324190711	-0.0345660379106443	0.197225722277561	-0.175261307254834	0.860874313488047	0.949819011269232
X276_RS01225	306.287905871621	0.161349131397339	0.318180158588812	0.507099915069978	0.612084714606229	0.844847063459895
X276_RS01230	5189.48535638138	0.153856487204106	0.291543707899358	0.527730432986115	0.597686447468698	0.835961510291462
X276_RS01235	475.101400063922	-1.14228956607818	0.398282308755189	-2.86803993290173	0.00413023399753542	0.0341246805793232
X276_RS01240	1126.01665833882	-0.661669991967383	0.930073927244805	-0.711416557958436	0.476826141343896	0.756324983885844
X276_RS01245	2486.41071458596	-1.03728198384047	0.831407715087147	-1.24762131144253	0.21216977019467	0.49984310677464
X276_RS01250	2730.88516816831	-1.53065675088947	0.381471414427826	-4.01250707916167	6.00772767914156e-05	0.00114730409984775
X276_RS01255	1064.2010507794	-1.76951394926487	0.410698118762085	-4.30855138708326	1.64327299379352e-05	0.000379322182734004
X276_RS01260	2429.54275813657	-1.94701259860762	0.406260668375615	-4.79252054202667	1.6469890209417e-06	6.33294700875078e-05
X276_RS01265	4010.77332701329	-2.05286147214726	0.404085635343016	-5.08026342090742	3.76911856874577e-07	2.06634073201135e-05
X276_RS01270	6723.10371857618	-1.71664949806925	0.563543687944911	-3.0461693295322	0.00231777265133562	0.0216284352198216
X276_RS01275	24.3822763081501	-0.0225105559152201	0.608567287531821	-0.0369894280820066	0.970493435141646	0.989290518913516
X276_RS01280	1727.56610802172	-1.82037993630875	0.69571577178459	-2.61655694773063	0.00888215467202103	0.0599317692805727
X276_RS01285	346.833175157479	-1.83238704366454	0.716398340483866	-2.55777678438914	0.0105343687355094	0.0676126617743734
X276_RS01290	408.576960505375	-2.15595688792024	0.757926672520484	-2.84454547661004	0.00444748365900608	0.0361220779280077
X276_RS01295	940.217357631403	-2.44254782286836	0.796039651726429	-3.0683745684917	0.00215226659872504	0.020299962561093
X276_RS01300	1378.47676122861	-0.955721711880659	0.346299347672301	-2.75981378048984	0.00578343176408593	0.0441773604853182
X276_RS01305	145.322776430999	-0.600629836521709	0.374520562939927	-1.60372993089314	0.108773595386129	0.341165335230751
X276_RS01310	302.623817373119	-0.392489475059397	0.266432762832597	-1.47312766976036	0.140716613739129	0.395192923217202
X276_RS01315	2455.55985296633	-0.490240309245905	0.250172188438219	-1.95961154717633	0.0500412106835976	0.206400385444964
X276_RS01320	1654.55897514225	-0.445801109205715	0.323896944217658	-1.37636713517784	0.168707997517436	0.438907657406954
X276_RS01325	3559.36546313484	-0.35641837565451	0.425058127893325	-0.838516786918045	0.401740523703049	0.698165581141762
X276_RS01330	1161.10855139937	-1.62492202398623	0.302600837211964	-5.36985303463656	7.88008329972074e-08	5.84125047977891e-06
X276_RS01335	1573.83398015129	-1.72454375267175	0.278308095780877	-6.19652744140636	5.77224699014558e-10	8.4387044192045e-08
X276_RS01340	246.500548833009	-1.45365172365192	0.289883313108618	-5.01460987203236	5.3141179223677e-07	2.68925025244435e-05
X276_RS01345	2236.83492220111	-0.33642674447104	0.743472577958579	-0.452507267174261	0.650903587133788	0.866170816456416
X276_RS01350	1275.5852194448	0.198966749309242	0.416025725848103	0.478255879257543	0.632468094990422	0.857686056154236
X276_RS01355	608.122646852314	0.508649472009398	0.319021504109193	1.59440497100566	0.110845359754584	0.342967213057381
X276_RS01360	1421.48078688405	0.361159457243973	0.332281995310371	1.08690649009324	0.277078137781645	0.581676202291502
X276_RS01365	34000.6205933083	0.163560099372732	0.656949570395574	0.248969033154625	0.803384735265564	0.931550723480312
X276_RS01370	115.600418342286	0.0104103877139421	0.504852752723013	0.02062064167778	0.983548274288461	0.994639597169636
X276_RS01375	27.6854704050313	-0.289203459748132	0.351627389073244	-0.822471368087572	0.410808675661712	0.701908609867999
X276_RS01380	36.261468692521	0.00673800875561778	0.634439389582616	0.010620413653778	0.991526295212637	0.99788666182664
X276_RS01385	132.331268973147	0.483983225999053	0.575083005613467	0.841588468577272	0.400018346155154	0.697118064839263
X276_RS01390	29.6374112931424	0.568922598906506	0.548039545163023	1.0381050125448	0.299221168064439	0.605227135865927
X276_RS01395	10.8384938137859	0.382630799485637	0.545802156293216	0.701043033769328	0.483276159507101	0.760535175396144
X276_RS01400	567.365589422429	0.00695496051121844	0.404206685948185	0.0172064459916182	0.98627191979366	0.995639001808609
X276_RS01405	88.4690883936015	-0.945329033911733	0.227325756824528	-4.15847745155173	3.20375850129015e-05	0.000671768167023509
X276_RS01410	192.842787828008	-2.49544069257006	0.367839379862015	-6.78404985759317	1.16852972434313e-11	2.6739008431382e-09
X276_RS01415	323.542348846269	-2.11197988704401	0.335245336289514	-6.29980392991993	2.98022387748629e-10	4.90153695850323e-08
X276_RS01420	65031.9235955392	-0.503855623343401	0.539156984800389	-0.934524892652449	0.350033201640356	0.651653604610256
X276_RS01425	1447.65800649028	-1.12021461870638	1.09423533384535	-1.02374195390833	0.305957173682121	0.612263347942588
X276_RS01430	1207.88841323833	-1.77228436783395	0.789884714288418	-2.2437253636824	0.0248500771447446	0.126363242524436
X276_RS01435	2727.3796702161	-1.73985938072229	0.435058765384685	-3.99913648259421	6.35740127247813e-05	0.00120356125528965
X276_RS01440	2333.97795514283	-1.88092686317542	0.636586617753525	-2.95470688625704	0.00312966237511069	0.0275441690304474
X276_RS01445	1429.3570069947	-1.49847265187499	0.421924772390025	-3.55151617049356	0.000383018456133528	0.00508874151952878
X276_RS01450	170.044564597161	1.30196887134182	0.458062042288213	2.84234175972744	0.0044783456382786	0.0361963599769023
X276_RS01455	85.7169257329574	-1.07652048043989	0.403176199296516	-2.6700992824434	0.00758288218742478	0.0534253131893128
X276_RS01460	13357.9098099518	1.02635351425674	0.299738880855682	3.4241587588729	0.00061670581810751	0.00748299178281138
X276_RS01465	131.314785574671	0.0514511772068501	0.444274373324688	0.1158094643673	0.907803549509565	0.965986500540583
X276_RS01470	332.511425403672	0.569409736777092	0.302442298447862	1.88270536131788	0.0597403084810635	0.232726309056874
X276_RS01475	160.164822485275	0.683410042106423	0.265647970590549	2.57261533219007	0.0100933320377379	0.0656628016249871
X276_RS01480	1027.18182763067	0.432632534406803	0.190502118617095	2.27101166930529	0.0231462715408845	0.120141327600055
X276_RS01485	6375.18873177908	-1.0901607202427	0.47820654989981	-2.27968588149013	0.0226263252577486	0.11884466051051
X276_RS01490	163.214040935116	0.897344759161717	0.273250383574148	3.28396523153724	0.0010235754914377	0.0110390938758947
X276_RS01495	40.8983280017654	0.121375952485365	0.542686455062537	0.223657604410594	0.823023737015716	0.93564624113326
X276_RS01500	57.7120646314891	0.0279150693614136	0.742764400114969	0.0375826700325066	0.970020425470477	0.989290518913516
X276_RS01505	462.16356209731	-0.954764658778847	0.329523138267653	-2.89741310366905	0.00376253954436749	0.0321987733691156
X276_RS01510	496.725605825912	1.10149968659926	0.393782217445202	2.79723064628367	0.00515427239237098	0.0405484837085926
X276_RS01515	1217.16233513009	-0.405616581183409	0.592090484649395	-0.685058435660545	NA	NA
X276_RS01520	374.063596507069	-0.886303247814972	0.326667091176968	-2.71316968177498	0.00666429722345068	0.0489179864533067
X276_RS01525	219.176942285761	-0.186384068993961	0.403013188326622	-0.462476351624767	0.643739757202307	0.861210559775227
X276_RS01530	301.834216844146	0.231325242919012	0.524303799791098	0.441204589803049	0.659064890725112	0.870647218846954
X276_RS01535	2405.00823012443	-0.372599986025806	0.326828842140359	-1.14004621986755	0.254267045715965	0.553664651056319
X276_RS01540	891.469864061861	-1.38688139081494	0.583304777428642	-2.37762734762549	0.0174244251596439	0.0988526862426938
X276_RS01545	5755.79162076497	-0.557561068266858	0.669046105586856	-0.833367182935459	0.404637676986831	0.699338313383512
X276_RS01550	144.422397219481	-0.545833986789307	0.19891739820993	-2.74402335693761	0.00606912195066115	0.0456964074768664
X276_RS01555	439.270595881267	0.121042820358285	0.133303027802712	0.908027539610187	0.363863671676932	0.663662090317288
X276_RS01560	652.943672847635	-0.367848853530246	0.145980115268659	-2.51985589169637	0.0117402889030625	0.0731232431915006
X276_RS01565	2517.11379645411	0.234479204373891	0.739628820932013	0.317022806221128	0.751226297281367	0.913742848700145
X276_RS01570	2115.93993277787	1.06597394439212	0.657977264468541	1.62007716976836	0.105215700940791	0.333785553979132
X276_RS01575	1914.60588950636	2.4202456893017	0.651913570430295	3.71252540072792	0.000205201459265891	0.00308564365747539
X276_RS01580	89.6597193264717	-0.743874700915717	0.420177637014738	-1.77038146580282	0.0766636151715719	0.273917587676838
X276_RS01585	164.652595724621	-0.809372446576775	0.370460211256774	-2.18477564387011	0.0289053007108877	0.140224022007647
X276_RS01590	479.060602467906	0.598842560502358	0.527602789297488	1.13502538775378	0.256364681269177	0.556620180494918
X276_RS01595	189.291536444659	0.83891837781457	0.320556019324869	2.61707260896687	0.00886874737716578	0.0599181225237786
X276_RS01600	479.253695306348	0.972022041799095	0.297149481153509	3.27115510357208	0.00107109148294291	0.0114809663436426
X276_RS01605	22489.292135771	-0.205788560870808	0.666692561717073	-0.308670851735315	0.757571918719658	0.915231371747048
X276_RS01610	688.376613644296	-0.0770168692897187	0.293957069537156	-0.26200039825878	0.793321135145744	0.929332174670449
X276_RS01615	1786.83148812568	-0.0412496331306355	0.236000888711829	-0.174785922865756	0.861247849987384	0.949819011269232
X276_RS01620	14076.1583777261	0.261802637027957	0.303655114244669	0.862171011606973	0.388593419119536	0.685130464347511
X276_RS01625	28446.2842208727	-0.0965890097568033	0.456781271741655	-0.211455713559622	0.832531686295269	0.93684290463374
X276_RS01630	27834.7420645223	-0.16353178777461	0.429905617709615	-0.380389976399586	0.703655954100177	0.894310863663181
X276_RS01635	30509.8023550937	-0.238009627458052	0.378202567929055	-0.629317851439599	0.529140986690061	0.792170115334499
X276_RS01640	25728.9463192223	-0.141839831187096	0.309155758866568	-0.458797312096373	0.646379725155158	0.862987441271334
X276_RS01645	1714.74149330959	-0.313294226675607	0.381423717407062	-0.821381084546595	0.411429234448569	0.702124533366673
X276_RS01650	1406.62628281073	0.109864252948013	0.439108924272332	0.250198178345098	0.802434093936677	0.931526427105065
X276_RS01655	346.627475674293	0.07083748075772	0.439511940926631	0.16117305165446	0.87195710527447	0.953284222073024
X276_RS01660	322.407264481049	-0.578655799711229	0.701777999486679	-0.824556768856377	0.40962327369369	0.701360049032182
X276_RS01665	779.727520545714	-0.259181596322434	0.426241769963334	-0.608062406330401	0.543146084512487	0.801845117191927
X276_RS01670	402.596205106056	-0.411104666604473	0.414260993784977	-0.992380824581947	0.321011789363435	0.625136924630471
X276_RS01675	3820.29707042337	0.0960018800670377	0.684619149467624	0.140226694128686	0.888480881411594	0.959194846947532
X276_RS01680	2287.70993183129	-1.71349755790196	0.513329772438608	-3.33800541075549	0.000843821061976058	0.0094289389579193
X276_RS01685	11907.375732285	-1.4352057422005	0.432544708275949	-3.31805178687999	0.000906476762449326	0.0100016503160814
X276_RS01690	3686.19313922725	-1.564935490478	0.387929085994706	-4.03407619324361	5.48175300166555e-05	0.001070303809194
X276_RS01695	1384.3286428326	-1.50805078751056	0.503304393315749	-2.99629966981926	0.00273277731667032	0.0246277517425272
X276_RS01700	1315.41170754271	-1.62233652228159	0.399608711782624	-4.05981269788758	4.91120962865457e-05	0.000968078512195094
X276_RS01705	7537.62246181697	1.93864175104049	0.612907014258146	3.16302751631419	0.00156137572968966	0.0155047555950126
X276_RS01710	70503.7281685091	2.07133531498889	0.617321046364556	3.35536156945745	0.000792613143878643	0.00902459283342371
X276_RS01715	151.804516638137	2.6904469023215	0.621572174058547	4.32845454575977	1.50159314637143e-05	0.000357596594088364
X276_RS01720	3222.46002637491	-0.091230293988474	0.315081941065521	-0.289544661556794	0.772164607768738	0.920650451296759
X276_RS01725	4170.59244377275	-0.41695538532464	0.303481879405156	-1.37390537498285	0.169471060757892	0.440239976687457
X276_RS01730	6613.40858537665	0.503964786170305	0.812508239747763	0.62025806203117	0.535087900767887	0.79717192803515
X276_RS01735	171.471710577797	0.569002737170815	0.28681152183363	1.98389079187996	0.0472680156588641	0.199336191035738
X276_RS01740	36.8123244179172	0.624213559700501	0.369291820782058	1.69029890339458	0.0909707848025696	0.302931294319804
X276_RS01745	53.2964298176367	0.689075404799149	0.288927608313167	2.38494136583952	0.0170818436708623	0.0974016719823924
X276_RS01750	137.488518215347	0.360290464908809	0.36122999525631	0.997399079921825	0.318570837772522	0.622591280800884
X276_RS01755	37.0696453325311	0.701790716321685	0.39046210412548	1.7973337461096	0.0722826519259651	0.262780698187831
X276_RS01760	20.5283019847644	0.591113111658497	0.501898892224289	1.17775336988459	0.238894943353027	0.534964445684553
X276_RS01765	43.4880943853922	0.143306820982944	0.374002207932813	0.383171056061489	0.701592937231817	0.894143045346896
X276_RS01770	18083.4056957429	-0.158831820260771	0.267400341657476	-0.593985105913684	0.552522074789613	0.809105086148507
X276_RS01775	1676.70602134355	0.219991319861901	0.192345197599864	1.1437318041054	0.252734879411189	0.552068910059371
X276_RS01780	5287.17334647702	1.74397241490945	0.437817551622996	3.98333143211029	6.79558784739708e-05	0.00127278216515483
X276_RS01785	2932.28022782361	0.961370214370924	0.343057845319217	2.80235600930906	0.0050730856932872	0.0400294602755181
X276_RS01790	375.344692708491	-0.199704683717533	0.278519668986864	-0.717021833481183	0.473360624827985	0.752946978403417
X276_RS01795	876.028028436752	0.967597140546415	0.399318337708139	2.42312222899623	0.0153877483001752	0.0895859726812192
X276_RS01800	516.243132351421	-0.676119991605837	0.443017836801273	-1.52616878021805	0.126967836360946	0.375522327562586
X276_RS01805	801.498206180181	-0.394441439074912	0.307202554260333	-1.28397838365839	0.199149518996563	0.484793671821884
X276_RS01810	460.600990093479	0.192472637410483	0.364594302755275	0.527909064831645	0.597562452776267	0.835961510291462
X276_RS01815	651.924988462806	-0.370484076134368	0.199343812609574	-1.85851806125521	0.0630954809721804	0.241331043863798
X276_RS01820	2749.5638122902	0.148210439681195	0.226190392192718	0.655246397711347	0.512309125972306	0.780986864159383
X276_RS01825	2584.06168319848	-0.0278405796453943	0.31366419266315	-0.0887591899126747	0.929273291360662	0.974838615194572
X276_RS01830	199.258072192559	-0.470705999025286	0.452914081227131	-1.03928320742413	0.298673042327412	0.605133783358079
X276_RS01835	594.598831920355	0.858105856346821	0.461423548977476	1.85969237644763	0.0629290612368969	0.24104486847874
X276_RS01840	2997.61088097087	-0.534263533566621	0.512393895895204	-1.0426813001611	0.297095921417702	0.603712677382766
X276_RS01845	319.421368243968	0.223820135672171	0.311829599187714	0.717764241288193	0.472902665238118	0.752946978403417
X276_RS01850	247.032083949714	0.442269096560222	0.500524829335377	0.883610703483961	0.376906399077436	0.675380324386277
X276_RS01855	132.492990965249	0.83325114018392	0.357660098426894	2.32972910271185	0.0198204733642248	0.108114730402674
X276_RS01860	145.3825931044	-0.51441662960808	0.811142706922606	-0.634187579100261	0.525958412634838	0.790213852611233
X276_RS01865	374.759937513856	-0.552656013722787	0.440624086823724	-1.2542573823112	0.209748468924246	0.497031153511168
X276_RS01870	1107.79460511333	-0.259455144625328	0.325099059899117	-0.798080267306342	0.424823911707338	0.713966972459376
X276_RS01875	831.450343998823	-0.241459614335866	0.341987873004449	-0.7060472999074	0.480158723112231	0.75910945020717
X276_RS01880	404.156752416282	-0.140966011086084	0.488719909442453	-0.28843926421353	0.773010515728744	0.920650451296759
X276_RS01885	832.876109843026	0.15540541299644	0.333333580783755	0.466215892893362	0.641060974493687	0.86003158520527
X276_RS01890	931.395968001993	0.307644537560957	0.320998333703784	0.958399173015177	0.337861512090638	0.64113730064388
X276_RS01895	875.050132336391	0.282010838203253	0.486643067768977	0.579502425661041	0.562250210381123	0.815954020648736
X276_RS01900	841.406799917246	0.393275799942612	0.447953776794773	0.877938350596356	0.379977175592174	0.677445757161792
X276_RS01905	994.428313183788	0.471172251672021	0.405567703791403	1.16175979316726	0.245333050202295	0.542838212441493
X276_RS01910	597.993251264307	0.379443766823128	0.456951669922638	0.830380523365563	0.406323673921168	0.699376370953314
X276_RS01915	607.065010171062	0.356650062075992	0.440636141259107	0.809398114863828	0.418286186195571	0.707858584548967
X276_RS01920	663.923770872087	0.516284265967371	0.357923336345292	1.44244371221804	0.149177239893876	0.408117410684262
X276_RS01925	731.521304675113	0.39367866342836	0.477533113110384	0.824400764303353	0.409711880725622	0.701360049032182
X276_RS01930	600.059853713435	0.423724012817491	0.443744197833339	0.954883500193129	0.339636614650891	0.641567095491295
X276_RS01935	765.618738128297	0.545929840589665	0.394274427451757	1.38464430502905	0.16616125699255	0.435294522424983
X276_RS01940	449.355020740658	0.453219640046896	0.44508906358125	1.01826730227929	0.308550942913175	0.615421096435391
X276_RS01945	141.752208558398	0.333715347436157	0.573972707865758	0.581413267325956	0.560961957817854	0.815113965763491
X276_RS01950	20.8135622021697	-0.509423207023714	0.616570963754399	-0.826219911365521	0.408679355197006	0.701360049032182
X276_RS01955	364.662288821755	-0.209332866062815	0.194379149202841	-1.07693066319767	0.281511243073988	0.587234907767895
X276_RS01960	528.117743658963	-0.302298029434297	0.181576259636544	-1.66485437049645	0.0959418135125439	0.31480159882576
X276_RS01965	168.955960760913	-0.0689558523739839	0.245174097318558	-0.281252600205921	0.778516663005554	0.923548693739611
X276_RS01970	273.85729808387	0.0253411244016908	0.238565427310942	0.10622295395997	0.915405459349029	0.968982086193471
X276_RS01975	292.691038799668	-0.02125342391962	0.306243826508263	-0.0694003342432979	0.944670962874879	0.98082526683971
X276_RS01980	1009.84829284537	-0.0964281146276187	0.221420242173633	-0.435498189691266	0.663200852736921	0.872728862718545
X276_RS01985	97.4796677551221	-0.404240889963193	1.0619424540148	-0.380661766025937	0.703454242892417	0.894310863663181
X276_RS01990	700.579096491342	-2.28873959269082	0.481802541005575	-4.75036845574531	2.03046342493618e-06	7.4210618093327e-05
X276_RS01995	43.1552259409114	0.128348595687193	0.874311395722886	0.146799637194564	0.883290171058686	0.955606225555837
X276_RS02000	98.8605204212382	0.992678502897036	1.68942687366873	0.587582995374846	0.556812227572684	0.812448781179661
X276_RS02005	63.088087912884	0.25093352720957	0.875472937108203	0.28662625259261	0.774398510811879	0.921886306809074
X276_RS02010	15.0515854943226	-0.634684158884616	0.668532532707777	-0.94936914485513	0.342432897595104	0.642984765981162
X276_RS02015	1837.7349625867	0.607060091774363	0.232783153039744	2.60783516267055	0.00911168202205435	0.0608563229467919
X276_RS02020	2320.65729103363	0.203146338867575	0.162519880107701	1.24997839484592	0.211307439763549	0.498480975112308
X276_RS02025	2574.16233104979	0.165611154988245	0.226883932339618	0.729937784842096	0.465428214780523	0.746358529673946
X276_RS02030	1426.04072362819	-0.213618359852845	0.258476911621956	-0.826450449722485	0.408548615148709	0.701360049032182
X276_RS02035	933.878264033988	-0.177883265045272	0.213669179885965	-0.832517189143555	0.405117079872497	0.699376370953314
X276_RS02040	612.739565126661	-0.0203454917430483	0.490095213814169	-0.0415133451002498	0.966886654174208	0.988776955131549
X276_RS02045	1323.67599226935	0.0205927314666977	0.368050935534041	0.0559507651755257	0.955381029374574	0.984575386567402
X276_RS02050	597.277885230192	0.0749720387758089	0.286325330150849	0.261842145563266	0.793443144823101	0.929332174670449
X276_RS02055	425.159151878955	0.125800997113603	0.346899337463066	0.362644097373052	0.716870764546011	0.901035397836568
X276_RS02060	1370.5682653081	0.0224551434364957	0.155856233223814	0.144076004995254	0.885440452253324	0.956501046840978
X276_RS02065	988.405395363656	-0.264697185817922	0.219132857595467	-1.20793015124446	0.227074130753108	0.520283478517026
X276_RS02070	5893.74828781897	-0.365002068187732	0.347127217943982	-1.0514936580013	0.293031920641694	0.600088326201259
X276_RS02075	307.726765007307	-0.0781480131241663	0.356527263359789	-0.219192250229973	0.826500292127212	0.936085478890415
X276_RS02080	1451.10979973845	0.209903921330518	0.215042987083424	0.976102146726076	0.329013847658618	0.632201489677731
X276_RS02085	2987.40760650262	-1.11788621159027	0.61304863998019	-1.82348697752007	0.0682296676416803	0.253384738767567
X276_RS02090	1039.06036408689	-0.672862318841025	0.572791312856562	-1.17470761818192	0.240111710477201	0.536834295769544
X276_RS02095	1079.31175602525	-0.640725864263771	0.57257300245167	-1.11902912208623	0.263127715299977	0.564550006369253
X276_RS02100	1270.72385066887	-1.14814225156179	0.703375850470271	-1.63233106566589	0.102609762284347	0.327890211841236
X276_RS02105	8587.75312614301	-0.655071019973799	0.705166997419388	-0.928958703925568	NA	NA
X276_RS02110	5451.79665337149	0.608246162833005	0.505379687580953	1.20354295548448	0.228766279107371	0.523022122911421
X276_RS02115	2254.88261161858	-0.129704502924115	0.541165396267368	-0.239676268694818	0.810581233615242	0.93200278250747
X276_RS02120	3588.52027269403	-3.36406375046057	0.611814746759428	-5.49850059724591	3.83034243323558e-08	3.05440791304831e-06
X276_RS02125	2846.86959665591	-1.03337897210088	0.324919684679665	-3.18041356318464	0.00147065005247041	0.0147348964615759
X276_RS02130	14134.8852217892	0.327506569398009	0.496607238462415	0.659488110588215	0.509582378392408	0.779404840883245
X276_RS02135	141.650280022893	-1.80118745862341	0.662206420390708	-2.71997885124806	0.00652860916895767	0.0483539739128408
X276_RS02140	3158.72780936873	-0.734502864105503	0.520301855317605	-1.41168603686248	0.158042426523147	0.422007757884995
X276_RS02145	10282.0171901072	-0.684802110733785	0.512556284715783	-1.33605251004485	0.181532110748187	0.45954954250491
X276_RS02150	3186.49477849489	-0.859643314180515	0.289074247213641	-2.97378034351567	0.00294155563913692	0.0261510258932054
X276_RS02155	247.601673524285	0.033586454990303	0.373735347004422	0.08986694798741	0.928392946529901	0.974303505002367
X276_RS02160	276.647923789722	0.0711569614274308	0.30443988811725	0.233730743587798	0.815194018798626	0.934232967146511
X276_RS02165	160.542118944968	0.523037613229478	0.83451294310126	0.62675794012941	0.530817917621435	0.793437858688331
X276_RS02170	3925.27037606838	-0.179567231440363	0.41237796417276	-0.435443323943314	0.663240669201601	0.872728862718545
X276_RS02175	4414.38678879903	-0.343814864847919	0.465926946268431	-0.737915820498262	0.460565604586118	0.743089140691828
X276_RS02180	836.773087082773	-0.409063908459392	0.327681987943058	-1.24835640502302	0.211900566485473	0.499432459208707
X276_RS02185	1989.21359087385	-1.49735936246097	0.641809467647954	-2.33302785006951	0.0196466836646563	0.107705166909022
X276_RS02190	875.138034802821	-0.337395040975501	0.267592200510019	-1.26085528775667	0.207360989975548	0.494099562023857
X276_RS02195	2866.82480543734	-0.328208855069553	0.211924340081612	-1.54870768946672	0.121452004572227	0.365258228607788
X276_RS02200	3587.02222173707	-0.599545913536065	0.230540722921772	-2.60060741520059	0.00930588806747989	0.061683739167691
X276_RS02205	274.883016372509	-0.796096430473254	0.457721089338467	-1.73926098013931	0.0819888674940571	0.28487627918377
X276_RS02210	1896.58595372533	-0.445455919746474	0.305868622012704	-1.45636357471141	0.145292139402911	0.402459226146063
X276_RS02215	1488.71773212304	-0.0508909588690904	0.19062373524528	-0.266970735850957	0.789491692971323	0.928711230659065
X276_RS02220	2695.62630740234	-0.186499349513704	0.231737719195558	-0.804786334141493	0.420942989049429	0.710209744080664
X276_RS02225	2523.4109004201	-0.284902769717659	0.257858839167561	-1.10487881911438	0.269212101429949	0.572238808491851
X276_RS02230	1389.8300345082	-0.135982736871806	0.245624322959777	-0.553620810973491	0.57983838045528	0.824475586831018
X276_RS02235	38272.6079956233	-0.829833810129745	0.262785812558198	-3.15783337788057	0.00158946378731165	0.0157243381816188
X276_RS02240	2545.19824437653	-0.661171162858851	0.458369909241192	-1.44244015483779	0.149178242811796	0.408117410684262
X276_RS02245	5680.03038603372	-0.515939168003696	0.40245066868437	-1.28199356629305	0.199844903148122	0.485204267441283
X276_RS02250	2687.34212526178	-0.537796655531892	0.41316522925352	-1.30165032644095	0.193035947512974	0.47697262436933
X276_RS02255	6376.59065569441	-0.592260693295699	0.30318510677089	-1.95346235705191	0.0507648335439326	0.208405084977939
X276_RS02260	5151.5168718699	-0.752216523670641	0.428503666164957	-1.75544944668237	0.0791824605622092	0.278567707178414
X276_RS02265	16848.9471885168	-0.806242683852532	0.341826324495718	-2.35863251621112	0.0183424095834936	0.102807349987143
X276_RS02270	8773.28536311628	-0.809339085108188	0.322475717334886	-2.5097675316362	0.0120810664201407	0.074365675519533
X276_RS02275	17026.0699018689	-0.841011595261819	0.351890713353648	-2.38997951166903	0.0168493127178903	0.0962844004715057
X276_RS02280	4660.68912041273	-0.937959127984683	0.311766053627101	-3.00853514060437	0.00262510441368411	0.0239859800854505
X276_RS02285	778.720255647295	-0.212581462909869	0.435355766799994	-0.488293664908614	0.625341848091174	0.853741672244837
X276_RS02290	6337.6843309829	-0.1568186462628	0.572175070010398	-0.274074587450918	0.784027302626346	0.925049841785911
X276_RS02295	587.527547205132	1.22256840231424	0.456353001571328	2.6789971756615	0.00738430167111905	0.0527321298440971
X276_RS02300	4346.65064308885	1.83724632792464	0.497168604440273	3.69541904198288	0.000219524423605912	0.00324538494785931
X276_RS02305	1091.06838464157	1.75031771204928	0.51533421450698	3.3964709945056	0.000682607914970057	0.00801911932251654
X276_RS02310	6278.25671583889	0.331795233701081	0.319281704299747	1.0391927543383	0.298715099594203	0.605133783358079
X276_RS02315	884.191794249933	-0.108083611336487	0.492152555874613	-0.219614040496874	0.826171755620653	0.936085478890415
X276_RS02320	98.0649354870762	0.192919016743545	0.789267200210214	0.244428017143196	0.806899345164768	0.931909425850817
X276_RS02325	186.87632603056	-0.178086217580297	0.56935110127991	-0.31278804445966	0.754441699100917	0.913742848700145
X276_RS02330	178.991293206759	-0.107652914691643	0.45710940771442	-0.235507983154219	0.813814483426879	0.933435311111041
X276_RS02335	284.836777875898	0.0993443776037948	0.460362662422806	0.215795905517105	0.829146840053226	0.936515530539958
X276_RS02340	268.471810225482	0.100590329773004	0.450845226914232	0.223114993279368	0.823446009511843	0.93564624113326
X276_RS02345	175.832880660597	0.1075772561425	0.463100641685631	0.232297791147367	0.816306727930978	0.934488446110943
X276_RS02350	277.698305439479	0.264980947829027	0.483314503492997	0.548257802970869	0.58351489719169	0.826436734101147
X276_RS02355	176.20338539021	0.255921264893566	0.439382982277092	0.582456024052777	0.560259554451074	0.814768177694392
X276_RS02360	14841.184719086	-1.47307067101476	0.263809945059687	-5.58383297749247	2.35274667120762e-08	1.93476652040089e-06
X276_RS02365	924.553444121683	-0.231531423924254	0.174676674966136	-1.32548563778844	0.185010129886277	0.465092168827176
X276_RS02370	642.565718794038	0.0912305426816554	0.235895691080629	0.386741030595903	0.698947937193172	0.892439886714192
X276_RS02375	625.346588468849	0.221082979758751	0.315770837747795	0.700137420338128	0.483841488491772	0.761045353835086
X276_RS02380	6474.60096287668	-0.497353022032987	0.281516018465843	-1.76669528342783	0.0772792737016285	0.275402587031232
X276_RS02385	13545.9831557662	-0.613377750705051	0.355650186215833	-1.72466590621384	0.0845876986301035	0.288893613166927
X276_RS02390	1588.16725286673	-0.154275652725129	0.126364176514368	-1.22088124166731	0.222130987797217	0.512527570704408
X276_RS02395	522.634825344172	1.49905229692233	0.478813746776567	3.13076286346023	0.00174352885253548	0.0170561196113276
X276_RS02400	296.757119882608	-0.303109807111002	0.190444114313918	-1.59159451161285	0.111475844083103	0.344710556644754
X276_RS02405	498.771594566037	-0.354920160734074	0.255381454784394	-1.38976481684512	0.164600305122383	0.43249695749331
X276_RS02410	1919.84630829473	-0.938783833189489	0.325107716112918	-2.88760858835915	0.00388182590094415	0.0326743840340395
X276_RS02415	1131.45572391157	-0.932859731467638	0.353009621430424	-2.64259010190038	0.00822745713018381	0.0570028175992416
X276_RS02420	3139.11184220559	-0.3440241340914	0.309732870473246	-1.11071238117465	0.266692171172563	0.569181223390591
X276_RS02425	388.359273938909	0.0211456605038822	0.336667946049015	0.0628086539037595	0.949918874658736	0.982397924411265
X276_RS02430	277.099924066743	-0.331115491633536	0.311180180649763	-1.06406356260269	0.28729990597304	0.593912628795339
X276_RS02435	409.5466909713	-0.283359741337813	0.358334752241708	-0.79076823993526	0.429079246561876	0.716766245608487
X276_RS02440	266.08071894219	-0.42926369657046	0.497593848470987	-0.862678865282413	0.388314055669324	0.684885011725085
X276_RS02450	351.048221304843	0.59441106361789	0.356080875878382	1.66931476494376	0.0950550155976575	0.312933560367564
X276_RS02455	14311.3547049329	-0.949989593922781	0.536764111539911	-1.7698455867278	0.0767528673879973	0.27405043491386
X276_RS02460	135.139883402294	0.0482157828873524	0.480158998751085	0.100416285048836	0.920013841513087	0.970447963530388
X276_RS02465	224.183104719457	2.35119032508988	0.576297206412806	4.07982252720779	4.50700968810207e-05	0.000908827279252153
X276_RS02470	630.349322654048	2.2296505842232	0.269714575989273	8.26670407427992	1.37713231458136e-16	6.03987280970141e-14
X276_RS02475	297.683157664177	0.352833689123401	0.274127799883594	1.28711385446215	0.198054607163778	0.484210070792511
X276_RS02480	395.899954770577	0.216967011581733	0.197987276661933	1.09586340718352	0.273138554994181	0.576163613200151
X276_RS02485	581.903498651531	0.300799260918218	0.31200308764238	0.964090654330306	0.335000477788469	0.638113468910862
X276_RS02490	927.928348132229	0.332254368482249	0.28502015109353	1.16572237860199	0.243726709202782	0.541694962218851
X276_RS02495	270.677798226045	0.0695914944182195	0.753195056009603	0.0923950494137766	0.926384172600725	0.973554293210386
X276_RS02500	4738.4218167771	-0.191700077104264	0.548920166589199	-0.349231252142588	0.726915705639256	0.902826983794301
X276_RS02505	4201.27563582637	-0.449159829906873	0.525175676901738	-0.855256344994272	0.392409249432316	0.689796219025477
X276_RS02510	1712.24683181693	-0.933051080921861	0.336960395535358	-2.76902298692831	0.00562246682355339	0.0431356310384278
X276_RS02515	936.043759568558	-0.326053577203276	0.310758871936262	-1.04921727631368	0.294078129029392	0.601002034203444
X276_RS02520	1038.01938045958	-0.225979751933289	0.305642333991718	-0.739360117369775	0.459688353308111	0.743089140691828
X276_RS02525	369.778889012071	-0.130320168253134	0.228619141852382	-0.57003174448656	0.568656167633037	0.819282072338536
X276_RS02530	1034.58120062247	0.00797894225347219	0.368257575771806	0.0216667430038599	0.982713792780105	0.994237349365954
X276_RS02535	68.0004042355887	0.0160560915944039	0.538990247345675	0.0297892061562786	0.976235167187415	0.990921057841344
X276_RS02540	618.259095882606	-0.382261710401074	0.290467275254452	-1.31602332850132	0.188166212836504	0.469790691726054
X276_RS02545	2856.27885993162	-0.114985331001629	0.342597416235109	-0.335628132474646	0.737151306746576	0.905186030659642
X276_RS02550	27.7039347728045	0.296112596859374	0.410912461524371	0.720622090069693	0.471142058925032	0.752768869496796
X276_RS02555	643.948670392267	0.398559194935727	0.407031651915987	0.979184771158757	0.327488691832134	0.632115201613055
X276_RS02560	9408.75317842157	-1.40476893298845	0.992858771474541	-1.41487286344075	0.157105775694245	0.420441662869052
X276_RS02565	348.555267726615	-1.63912242598016	0.2368998002969	-6.91905364177552	4.54670689581048e-12	1.13949135203098e-09
X276_RS02570	1128.12736666304	-1.24320514641569	0.259597136014321	-4.78897866711096	1.6763229846782e-06	6.3471135743607e-05
X276_RS02575	4412.99663654976	0.233975104760315	0.263211999655577	0.888922636758507	0.374044658764847	0.672794613492614
X276_RS02580	1393.08811018485	0.152573632100624	0.244706588953988	0.623496215417853	0.532958488488393	0.795056838127668
X276_RS02585	629.182822193507	0.158524415781138	0.338861360666751	0.467814965593073	0.639916917447768	0.859592326831956
X276_RS02590	1194.30812502066	-0.55202215449968	0.274210942489412	-2.01312956181899	0.0441010010083575	0.188624800258375
X276_RS02595	23325.4104274645	-0.834613565606942	0.382100006113639	-2.18428042986925	0.0289416479158288	0.140257728343469
X276_RS02600	22192.4864969178	-0.801322470753016	0.477678835121684	-1.67753396599388	0.0934381132786744	0.308703571993511
X276_RS02605	15362.8877002774	-0.833342404285548	0.522652961066157	-1.59444692054479	0.110835970376626	0.342967213057381
X276_RS02610	1176.00456069696	-0.227539862898278	0.393306819749012	-0.578530174085162	0.562906231693835	0.816118477184508
X276_RS02615	4197.17863090061	-0.238308432409528	0.339251354598022	-0.702453886121985	0.482396150220031	0.760535175396144
X276_RS02620	4463.79384983193	-0.467848111165739	0.205722600348014	-2.27416973329278	0.0229557832767957	0.119911272267658
X276_RS02625	114.18908404127	-0.711050309665424	0.300414202129006	-2.36689978245462	0.017937789350869	0.100969610003875
X276_RS02630	942.108497359162	1.52566547954194	0.518637508391269	2.94167979534359	0.00326437279447615	0.0284915323670447
X276_RS02635	1514.23132318382	-0.189323247705957	0.266332880629208	-0.710851950606637	0.477175983900139	0.756324983885844
X276_RS02640	1654.24243818276	-0.239571514730773	0.202993531220511	-1.18019285289701	0.237923520980325	0.534211386911028
X276_RS02645	3184.90448196474	-0.140155547991778	0.190771556432283	-0.734677383845362	0.462535997167749	0.743858095482331
X276_RS02650	1033.70349845339	-0.262235743596245	0.154921998605742	-1.69269533027136	0.0905134745957293	0.302266761927236
X276_RS02655	355.577280407521	-0.599333086163518	0.210286213786942	-2.85008263437921	0.00437078718995073	0.0356090603416574
X276_RS02660	5015.5303807472	-0.284143813833141	0.440581154401243	-0.64492956858152	0.518972829077213	0.784421022238188
X276_RS02665	187.518572289425	-0.100721077064127	0.385191488435681	-0.261483132644415	0.793719955375958	0.929332174670449
X276_RS02670	1248.64504682681	-0.251037681422077	0.209074792038861	-1.2007075505086	0.229864664207293	0.524621737954459
X276_RS02675	1570.56850741406	-0.108806490901211	0.151872079565543	-0.716435115739979	0.473722718391676	0.752946978403417
X276_RS02680	622.157241931398	-0.00634447660345369	0.206480169700993	-0.0307268083547259	0.975487411277678	0.990916716861858
X276_RS02685	1229.09667384156	0.0600016201824043	0.172003802096559	0.348838917809043	0.727210244298258	0.902826983794301
X276_RS02690	753.036924855618	0.266155694241604	0.471469995498273	0.564523080541568	0.572398196993496	0.821550891974482
X276_RS02695	535.526134532337	-0.0590586525634554	0.560603117866791	-0.105348419730853	0.916099343311255	0.969131827908972
X276_RS02700	655.551885012283	0.485264455648436	0.478993523944882	1.01309189245798	0.311016270487633	0.618156582921607
X276_RS02705	885.968763366965	0.238290195649439	0.235582478402831	1.01149371237184	0.311780188985857	0.618858083726232
X276_RS02710	1032.91622429441	-0.552987686198839	0.362611523949744	-1.5250140982157	0.127255581272477	0.375839575890599
X276_RS02715	1002.04066519374	-0.0624916476941108	0.29369893101453	-0.21277451531146	0.831502842412584	0.936831761923803
X276_RS02720	439.536154281698	-0.0448749645075765	0.234887599833007	-0.191048674087011	0.848487459003742	0.944298899711714
X276_RS02725	627.198999555035	-0.396368921378505	0.209648774619391	-1.89063314153921	0.0586733330000301	0.229931311674727
X276_RS02730	8327.20044453519	-0.681775882712587	0.314632952011302	-2.16689281384646	0.0302430280311615	0.144174870043481
X276_RS02735	7209.87371827788	-0.804042738778313	0.31082168185669	-2.58682963805927	0.00968634701108726	0.0637240553991903
X276_RS02740	10356.3371620753	-0.842630389522696	0.280964233767796	-2.99906638728648	0.00270808292175813	0.0245735179607121
X276_RS02745	2701.96380135383	-1.12257796047118	0.447873125533374	-2.50646421156505	0.0121945401963927	0.074714627536222
X276_RS02750	643.375681762162	-1.02789856337202	0.432574278229184	-2.3762359786622	0.0174902732457901	0.0989777038255764
X276_RS02755	241.037623970571	-0.0326877548484795	0.205788669777355	-0.158841372966961	0.873793851678144	0.953837270128153
X276_RS02760	255.269973387361	-0.0284183287423352	0.208039756032714	-0.136600471391951	0.891346603877929	0.96022063070836
X276_RS02765	483.395867344032	0.0373887823109039	0.206464777565221	0.18109036685007	0.856296645731202	0.9483773666842
X276_RS02770	573.160202383461	-0.194986894469985	0.259733122482766	-0.750720172329668	0.452821080216284	0.738289140389809
X276_RS02775	168.288184839652	0.385441238243866	0.271015278912501	1.42221220807373	0.154964655798355	0.416749608312082
X276_RS02780	1463.35072565129	0.509082391316296	0.424933014391795	1.19802974604113	0.230905436921134	0.526359593611887
X276_RS02785	1490.81240280137	0.127000163188443	0.480016550581831	0.264574550678524	0.791337227286552	0.928878680697225
X276_RS02790	54.1515566962684	1.54991063027591	0.612684452208475	2.52970452357509	0.0114158618708423	0.0716965167377604
X276_RS02795	1520.08360517108	-0.0833445287138219	0.104860697409418	-0.794811886367792	0.426722935658776	0.715236563812783
X276_RS02800	1112.54422627703	-0.253667144483746	0.482867344602194	-0.525335058001752	0.599350290318642	0.836705723593372
X276_RS02805	1718.1468526443	-0.215839718452518	0.219717483732377	-0.982351130124074	0.325926893270454	0.630412803852407
X276_RS02810	96.6105910040591	-0.509267286740161	0.397276802246727	-1.28189535321492	0.199879358255237	0.485204267441283
X276_RS02815	95.7271486720027	-0.300165854128047	0.415421884036896	-0.722556672294586	0.469952295655918	0.751324098431681
X276_RS02820	74.3562580369502	0.316551745779184	0.498476148580277	0.635038901421389	0.525403043800409	0.790213852611233
X276_RS02825	123.188931303226	-0.909814131007001	0.442530385675595	-2.05593595481138	0.0397886898838236	0.176121004927303
X276_RS02830	874.089178332561	0.0974381749036405	0.394041780531102	0.247278790518889	0.804692471906489	0.93160943238976
X276_RS02835	113.05715058012	0.190714317017586	0.732154680865255	0.260483640959861	0.79449073251609	0.929868889307211
X276_RS02840	93.4956223311153	0.827004165046079	0.380060514765481	2.17598022661309	0.029556739133682	0.142321242507382
X276_RS02845	11.1407712200692	0.109895705834869	0.545831255865679	0.201336410573588	0.840435533918418	0.940331661500587
X276_RS02850	18.3143787553085	0.182857107322369	0.511499649218435	0.357492146088022	0.720723404793644	0.901082254508645
X276_RS02855	72.6074066365325	0.169493218764635	0.37059737631651	0.457351372665624	0.647418510156605	0.863893835250433
X276_RS02860	101.225249777777	0.757624381191722	0.288309198285323	2.62781897246977	0.00859342335617611	0.0585844392792161
X276_RS02865	67.6678732379666	0.624955937209446	0.473754327569885	1.31915615507967	0.187116912871601	0.468504430277468
X276_RS02870	78.4074144213953	0.537813332510722	0.43891393524562	1.22532753991909	0.220451836010616	0.510443472469807
X276_RS02875	58.5464339326482	0.439545559881497	0.449663012106859	0.977499923380495	0.328321715677338	0.632201489677731
X276_RS02880	51.1095169434494	0.192367291538957	0.477123924799435	0.403180979909614	0.686815090815732	0.885306838834974
X276_RS02885	349.694487910642	-0.0869428477961567	0.286232594717453	-0.303748941946951	0.761319168225319	0.916473646470689
X276_RS02890	324.361432910419	0.265852312282288	0.279973410947285	0.949562715197783	0.342334491096422	0.642984765981162
X276_RS02895	104.0044214289	0.20965588514911	0.322800048601158	0.649491491893032	0.516020744014316	0.782205407761332
X276_RS02900	347.137250894292	-0.0890315818510064	0.417606238253767	-0.213195047620205	0.831174830904849	0.936831761923803
X276_RS02905	845.195689200694	-0.204531935218906	0.143360719012994	-1.42669440155617	0.153668000057059	0.41453341071261
X276_RS02910	2653.46018795887	0.0273491375053669	0.480656975467958	0.0568994915318566	0.954625259357293	0.984575386567402
X276_RS02915	183.812480851966	-0.208653307271175	0.48021702657864	-0.434497936813588	0.66392689271587	0.872728862718545
X276_RS02920	266.704866553281	0.0547501570629696	0.242126732810356	0.226121900822295	0.821106611298503	0.93564624113326
X276_RS02925	544.541479493492	0.340870891998396	0.36937637894882	0.922828073003624	0.356096808644685	0.656820169805153
X276_RS02930	1732.91171157241	0.638301761968149	0.297344486367459	2.14667428263436	0.0318192215546186	0.149655552316316
X276_RS02935	1797.7477196302	0.447740218308036	0.31472838510206	1.42262420392378	0.154845123674416	0.416749608312082
X276_RS02940	1277.26804025202	0.362642918784503	0.429095297287513	0.845133752518187	0.398036165127295	0.695506088002972
X276_RS02945	1151.91871112902	0.24564493424465	0.416638684033566	0.589587437888654	0.555467275695398	0.811158544591646
X276_RS02950	1670.00954871126	0.162990096567585	0.272345187048187	0.59846879738964	0.549527172771596	0.807415273673063
X276_RS02955	170.630055729518	-0.690917654188584	0.398618483799654	-1.73328052327809	0.0830458208225969	0.285480179614192
X276_RS02960	26119.8644983559	-0.402904366211214	0.500869073385931	-0.804410548823738	0.421159910939721	0.710209744080664
X276_RS02965	19507.3451313447	-0.463219002208103	0.49066915005703	-0.944055688347766	0.345141191528949	0.646203518682625
X276_RS02970	15720.4170948089	-0.588780574641981	0.473940863391813	-1.24230810238287	0.21412290705984	0.502420356600953
X276_RS02975	9743.43151950901	-0.570725950816008	0.467447010483902	-1.22094256250605	0.222107767763156	0.512527570704408
X276_RS02980	6621.20624723807	-0.749820956848838	0.439497422672812	-1.70608726733546	0.0879918328494204	0.295911192515335
X276_RS02985	718.030264255764	-0.0427933660505627	0.520349852568685	-0.08223960444942	0.934456180296676	0.977353512897736
X276_RS02990	1089.07340668416	-0.866681908702863	0.326576435890395	-2.65384091886451	0.00795813351410783	0.0554750419665556
X276_RS02995	1382.52760995557	0.385852571309878	0.416017614256904	0.927490947706848	0.353671689623536	0.655413416369249
X276_RS03000	907.16251201387	0.381435432612484	0.482105023312982	0.791187426323199	0.428834627698558	0.71672170389886
X276_RS03005	829.153359051524	-0.00503413644074381	0.417233577980037	-0.0120655112781567	0.990373348402674	0.99786309812133
X276_RS03010	2552.21073427814	0.489201407609266	0.447669888337258	1.09277264420501	0.274493635320979	0.57832666240765
X276_RS03015	8134.87654266584	-1.27624830466596	0.326421686152489	-3.90981469310148	9.23669516039239e-05	0.00165381098166663
X276_RS03020	5517.64081859457	-1.31325655923794	0.453668533318472	-2.89474905749314	0.00379461751059344	0.0323393096018068
X276_RS03025	3388.92833240942	0.640789418941958	0.416579466393905	1.53821652442189	0.123995681967302	0.369948568137136
X276_RS03030	3980.0396628495	0.657684247106906	0.370372709578453	1.77573625188385	0.0757763992474113	0.272040374651518
X276_RS03035	2923.94441798242	-1.93182116744509	0.26472415893536	-7.29748722298068	2.93191561307804e-13	8.57259548423873e-11
X276_RS03040	971.452778130737	-0.450215063276886	0.294045987816019	-1.53110425556488	0.125743628253635	0.374103287449905
X276_RS03045	149.826500623907	-1.2232863116596	0.692940635666491	-1.76535513822625	0.0775040980739048	0.275797206330603
X276_RS03050	1142.66180166192	0.0209493625479269	0.554036451567773	0.0378122459066472	0.969837380534015	0.989290518913516
X276_RS03055	25339.9191112057	-0.742766930988095	0.748426346888405	-0.992438246029367	NA	NA
X276_RS03060	1258.69643962107	0.304807859029446	0.492646591655091	0.618715046835941	0.536104095719075	0.797326920787053
X276_RS03065	396.487019263346	-0.464500026806824	0.522313983898578	-0.889311872027189	0.37383549283397	0.672648273088952
X276_RS03070	1955.6473142184	-0.136696968056739	0.170786141084528	-0.800398481918289	0.423479960277275	0.712068699980607
X276_RS03075	735.510952948336	-0.203554958475622	0.254250260804447	-0.800608651615833	0.423358240565824	0.712068699980607
X276_RS03080	1278.16494883251	-0.153911585617436	0.282681189932475	-0.544470559410768	0.58611770237616	0.827229141219021
X276_RS03085	9822.92700500994	-0.846018719895769	0.571411880375302	-1.48057600647034	0.138719592981656	0.392095176080803
X276_RS03090	1820.10772800246	-0.725270953827732	0.387983088493185	-1.86933651320854	0.061576011203613	0.237765625065749
X276_RS03095	796.016480427142	-0.28451466049254	0.254726409280361	-1.11694213920078	0.264019065564386	0.565556557848837
X276_RS03100	1239.7577362677	-0.29063035423025	0.177097123401271	-1.64107890997039	0.10078103601564	0.324608685771306
X276_RS03105	525.232137036099	0.441749249380445	0.250462702931564	1.76373266043187	0.0777769996096736	0.276021813179846
X276_RS03110	5134.47359536504	0.314461053481625	0.424690272521373	0.740447977804342	0.459028216058499	0.74303585383024
X276_RS03115	63843.1982487648	0.202730897988541	0.579339605807431	0.349934470138621	0.726387877108535	0.902826983794301
X276_RS03120	18852.0743293011	0.0590388779471856	0.57612609118162	0.102475619227899	0.918379163994793	0.969983853121532
X276_RS03125	9320.6309526838	-0.0637992363204344	0.468237196775833	-0.136254096769203	0.891620410843959	0.96022063070836
X276_RS03130	8910.13719229709	-0.460541379601114	0.318295626115384	-1.44689823489489	0.147925427586569	0.406470599043311
X276_RS03135	1259.36346085951	-0.391496948168793	0.508429754553538	-0.770011874133082	0.441292849106315	0.728292337675301
X276_RS03140	25874.1368645141	-0.445228015634754	0.20609380662684	-2.16031729881577	0.0307481147045164	0.145989159542137
X276_RS03145	999.411151945093	-0.590608991305989	0.454668138612761	-1.29898917726674	0.193947643376545	0.477577824811907
X276_RS03150	211.387573144	-1.03503388826183	0.451472258590814	-2.29257472317899	0.02187250100671	0.11604331935314
X276_RS03155	625.300989483902	-1.69981495742509	0.769377839174398	-2.20933703945662	0.0271512067187508	0.134234792073917
X276_RS03160	365.080026153964	-1.7288747405783	0.67273289261747	-2.56992746980395	0.0101719809290114	0.065839938503999
X276_RS03165	201.298392591737	-1.59040591114337	0.634739680193523	-2.50560341628316	0.0122242644335949	0.0747887524556138
X276_RS03170	260.315399170157	-0.939775270766682	0.509019724114033	-1.84624529511581	0.0648565968638683	0.244338059623865
X276_RS03175	275.490078248551	-1.12792262469901	0.616151578691927	-1.83059276922338	0.0671613486244406	0.250697178999918
X276_RS03180	277.560162615246	-0.413810096073328	0.63338093609614	-0.653335256068579	0.513540168137565	0.780986864159383
X276_RS03185	598.572199245666	-0.517565113112134	0.754412765322175	-0.686050312114092	NA	NA
X276_RS03190	236.617545730975	-0.744677839531509	0.650905534899001	-1.14406438354693	0.25259693704278	0.552068910059371
X276_RS03195	294.507368491574	-0.637510792501512	0.558548319990866	-1.14137088893569	0.253715613670381	0.552921438818723
X276_RS03200	3144.84215599444	-0.449747443948267	0.734037957378054	-0.612703252505827	NA	NA
X276_RS03205	2897.58125538255	-0.619542785703727	0.699681953719689	-0.885463434364825	0.375906732616248	0.675315141839819
X276_RS03210	397.142725754274	-0.631867858128399	0.831427304527665	-0.759979681551791	NA	NA
X276_RS03215	193.429959272497	-0.71112881969895	0.663885523099972	-1.07116181172076	0.284096679205861	0.590288520592358
X276_RS03220	4981.31510625124	-0.176549579159304	0.209410800752776	-0.84307771387462	0.399184981872238	0.696126759308678
X276_RS03225	1611.45006584653	-0.261726671344592	0.344021013347391	-0.760786874028247	0.44678437566827	0.731392276560531
X276_RS03230	6881.28231998344	1.98385569133549	0.54631266692991	3.63135583599788	0.000281936134730403	0.00395687967222963
X276_RS03235	4902.72901611382	-1.67286643204972	0.527919332277553	-3.16879176375797	0.0015307402409399	0.0152292738904853
X276_RS03240	2707.82651860873	-2.03276222349873	0.43094262223843	-4.71701363151322	2.39331660939095e-06	8.3973502101497e-05
X276_RS03245	6781.51076603762	-2.1645855538364	0.365637957871872	-5.92002418576826	3.21894277429013e-09	3.6045310257636e-07
X276_RS03250	253.188281886568	-0.490041581638128	0.532874969287319	-0.919618315518784	0.357772252100466	0.65770487546365
X276_RS03255	522.167949644453	-0.0979743719217717	0.384705016654655	-0.254674016922743	0.798974886148281	0.930964838600899
X276_RS03260	1080.01156298136	-0.41688026178258	0.406389338104163	-1.02581495795967	0.304978814092277	0.61193423506201
X276_RS03265	1193.6909985697	-0.428784105584226	0.50415885864343	-0.85049404217151	0.395050471407318	0.692203900771789
X276_RS03270	139.547778844345	0.327413035636324	0.396376911574314	0.826014397094719	0.408795924893392	0.701360049032182
X276_RS03275	15094.3835214357	1.26662982961497	0.565611345687511	2.23939961472195	0.0251299264221166	0.12729432411896
X276_RS03280	1276.65365509042	-0.416998627104319	0.251447905561387	-1.65838974149863	0.0972388258396317	0.317670974794526
X276_RS03285	611.550240612238	0.807864358131974	0.757197100195276	1.06691422606298	0.286010570225388	0.592902726643702
X276_RS03290	458.296699513922	0.780385713142464	0.619819372310981	1.25905344041251	0.208011030006418	0.494919552858851
X276_RS03295	864.537103832856	0.616773564042308	0.426326124654058	1.44671773174301	0.147975996155612	0.406470599043311
X276_RS03300	385.967397556757	-0.158538851017586	0.290748578230119	-0.545278164325561	0.585562219620748	0.827169609049016
X276_RS03305	2411.86491317838	-0.0799432698298554	0.220210572969593	-0.363031024132043	0.716581709102417	0.901035397836568
X276_RS03310	1405.45771584895	0.0525487413800679	0.629451674800592	0.0834833609692359	0.933467207227192	0.977290215165449
X276_RS03315	738.32058604561	-2.07460720779151	0.481378220610271	-4.30972386985313	1.63458514730092e-05	0.000378978926442501
X276_RS03320	4280.02013911393	0.493296812709642	0.232716769707238	2.11973040589305	0.0340287872612373	0.156824437264354
X276_RS03325	1561.2997351706	-0.592461619317063	0.485466886367001	-1.22039553253726	0.222314970098263	0.512614350760272
X276_RS03330	1913.67781014049	-0.842650542670576	0.373064603844812	-2.25872552363907	0.0239004637681446	0.122600527106964
X276_RS03335	30863.4885324164	-1.57022828859288	0.369156234646606	-4.25356025774848	2.10398286835744e-05	0.000469206010007
X276_RS03340	999.175767806792	-0.148396188985898	0.497835262392242	-0.298082920588654	0.765639876766345	0.918202093781831
X276_RS03345	533.894358186895	-0.435435694152601	0.445559218772079	-0.977279059229483	0.32843101731187	0.632201489677731
X276_RS03350	3733.73951435409	-0.590408921857657	0.397893650656141	-1.48383599709131	0.137852434755246	0.391325439113733
X276_RS03355	4266.47618312266	0.494184539762429	0.270741511619513	1.82530021645492	0.067955737542926	0.253114682723581
X276_RS03360	7701.16917776735	0.622532934446088	0.29417767574637	2.11618006997518	0.034329495589503	0.157795751342842
X276_RS03365	725.64731063488	-0.460683311891647	0.611388671655317	-0.753503185861067	0.451147597584947	0.737159207106358
X276_RS03370	12799.9494199769	-0.522115373253502	0.625806335507838	-0.834308225450944	0.404107317901098	0.699338313383512
X276_RS03375	1654.579584989	-0.874956677309427	0.313263471113237	-2.79303767592217	0.00522156099208634	0.0408827374071666
X276_RS03380	207.210928732452	-0.658409052608355	0.403307502202071	-1.63252369225324	0.102569211601892	0.327890211841236
X276_RS03385	1166.84529846462	-0.425979378156319	0.302997270234232	-1.40588520096902	0.159758216486568	0.423933996824661
X276_RS03390	262.737549791581	-0.450360569515753	0.280037922043139	-1.60821279571692	0.107788581685466	0.33969539246144
X276_RS03395	1300.25053362648	-0.513456025777158	0.217818308895055	-2.35726752439595	0.0184099785338732	0.102949988970762
X276_RS03400	114288.300931628	0.0529509312132793	0.467769757266943	0.11319870596735	0.909873021563079	0.96721101039921
X276_RS03405	934.922248451991	-0.331670969369304	0.32215393498268	-1.02954188464945	0.303225108270677	0.609577442638875
X276_RS03410	1458.59257057176	-0.68583189871494	0.458539412305082	-1.49568800480477	0.13473497760034	0.38799070973266
X276_RS03420	28.4815916738278	-0.548023768722806	0.514319263901359	-1.06553226213186	0.286635134071596	0.59298770071494
X276_RS03425	802.451943117889	-0.371938250847709	0.284753512690819	-1.30617616384439	0.191492656757076	0.474494280843923
X276_RS03435	2597.06873621072	-0.513189340124356	0.508946957533961	-1.00833560851007	0.313293373906787	0.619873318372714
X276_RS03440	961.276682673869	-0.737406445299847	0.644677067916111	-1.14383849216706	0.252690623202096	0.552068910059371
X276_RS03445	2198.33722984319	-0.856167472056621	0.321834860321655	-2.66026952829452	0.0078078142615546	0.0545717482849427
X276_RS03450	596.892687014769	-0.120702154050618	0.299643383575159	-0.402819353494392	0.687081122589634	0.885432896226553
X276_RS03455	250.88354874919	-0.154112214470492	0.285863120726137	-0.539111915097768	0.589809634552859	0.829991472366764
X276_RS03460	399.455530954954	-0.572111002770268	0.290140187780538	-1.97184336008983	0.048627490773218	0.202633795676521
X276_RS03465	45.8704459483514	-0.783291628529764	0.490102738465836	-1.59821924476834	0.109994192221846	0.342746852376303
X276_RS03470	46.1470658362208	-0.791503028856055	0.544774163800283	-1.45290118630924	0.146251191543468	0.404052504510904
X276_RS03475	67.0334391574739	0.245030720222038	0.388899598172474	0.630061644119696	0.528654253365743	0.792170115334499
X276_RS03480	369.931332528644	0.195819117726407	0.281979501583597	0.694444513259604	0.487403486533631	0.762999568598007
X276_RS03485	192.320099957224	0.453213125204171	0.358982524797684	1.262493558592	0.206771242678905	0.493755467431523
X276_RS03490	80.5111903858639	0.532123731910216	0.451532272291352	1.1784843843163	0.23860355415796	0.534597916361575
X276_RS03495	103.144078690447	-0.0135173092326433	0.471603439767919	-0.028662448347059	0.977133805931992	0.991259680150361
X276_RS03500	378.988966750694	0.150817443370711	0.261386639991109	0.576989869780035	0.563946298822292	0.816397908565849
X276_RS03505	614.263359851118	0.460354909260549	0.421708776577092	1.09164175570909	0.274990595179932	0.578843221861548
X276_RS03510	891.948352545865	-0.0831044844373856	0.210221128632867	-0.395319371453478	0.692607204918441	0.888854357348392
X276_RS03515	29.3935928309553	-1.13551210245371	0.61709881872957	-1.84008147154034	0.0657562770826437	0.246843998777428
X276_RS03520	9.23991064221883	-0.744582807652112	0.713606018499717	-1.04340881151412	0.296758994259407	NA
X276_RS03525	46.1648450025651	0.100439795412945	0.415245632680465	0.241880437765458	0.808872808521826	0.93200278250747
X276_RS03530	11.9601102952325	0.17179928356592	0.511563583086736	0.33583173088533	0.736997760649153	0.905186030659642
X276_RS03535	70.1793098337788	0.0671646286301123	0.382202361763583	0.17573054316095	0.860505638719743	0.949819011269232
X276_RS03540	35.5583063019339	-0.635584754333554	0.394232198247428	-1.61220914262982	0.106916436440221	0.337958681672602
X276_RS03545	86.5235588047763	0.352144538092028	0.510046000155713	0.690417213319035	0.48993185496732	0.763468247147947
X276_RS03550	48.6034490500721	-0.0643818652679364	0.398597825523711	-0.16152086425295	0.871683179808695	0.953284222073024
X276_RS03555	41.286950781456	-0.58597398938672	0.36218497597031	-1.61788596508419	0.105687175465121	0.334877546341319
X276_RS03565	29.4158018304448	0.0642878846792827	0.388288258187023	0.16556741885385	0.868497389338812	0.951774001839806
X276_RS03570	41.9082918225574	-0.0808726638051437	0.302868582220522	-0.267022294660657	0.789451995473057	0.928711230659065
X276_RS03575	23.0687055112013	0.0589478772807419	0.495950659852393	0.118858350341315	0.9053875793908	0.965367672271835
X276_RS03580	21.2899579836626	-0.053402731623953	0.465301223870642	-0.114770236750547	0.90862724076373	0.966277059636192
X276_RS03585	46.0360732513223	0.242507341446306	0.444895659951187	0.545088125770688	0.585692908990932	0.827169609049016
X276_RS03590	35.510650382286	0.163405044316032	0.389362310013276	0.41967350232348	0.674723984874523	0.877891800344775
X276_RS03595	107.169175224798	0.624699524089523	0.344866118035014	1.81142620692619	0.0700749023083756	0.258266254095925
X276_RS03600	23818.5771890331	0.000359051895677563	0.52476044957271	0.000684220573349085	0.999454071010938	0.999892778502191
X276_RS03605	19390.2735137397	-0.11204369398424	0.548473779731079	-0.20428268064004	0.838132603445166	0.940130411750194
X276_RS03610	25169.761446647	-0.327353463900783	0.466343633374957	-0.701957613384162	0.482705597529906	0.760535175396144
X276_RS03615	980.171539419587	0.114937098772631	0.325698377677957	0.35289429315573	0.724167689349108	0.901337367185429
X276_RS03620	285.672730952367	0.512440000551062	0.330485016719197	1.55056954060482	0.121004876334625	0.364508376474527
X276_RS03625	94.6074474008761	0.429863384982842	0.450919008813252	0.95330508712457	0.340435514754953	0.642651403929454
X276_RS03630	247.108252315325	0.014566989201795	0.279220048823511	0.0521702838430577	0.958393010735345	0.985930886532471
X276_RS03635	407.989654188462	-0.181199797565493	0.198981160216246	-0.910637958732231	0.362486163269471	0.662648376966733
X276_RS03645	49.8592847852428	-0.133672895695244	0.387249210111962	-0.345185715566976	0.729954756881342	0.903120624981266
X276_RS03650	37.7194456359363	0.0297087026930357	0.394255403817738	0.0753539517920467	0.939933096137622	0.979383861606079
X276_RS03655	44.7049694611033	0.0795332526158031	0.370669763984774	0.214566334628443	0.830105443657401	0.936515530539958
X276_RS03660	13.7565120168516	-0.148778732517875	0.533895209850919	-0.278666543120735	0.780500740493391	0.924133947630307
X276_RS03665	23.3052112288045	-0.115534218959739	0.44509841267529	-0.259570053879353	0.795195438260412	0.929868889307211
X276_RS03670	115.318830828521	-0.0417800137084897	0.273757830262056	-0.152616689241348	0.878700563073189	0.954069057015106
X276_RS03675	29.7892783093071	-0.215140154931062	0.386125695092635	-0.557176478191767	0.577406858972603	0.823101922744531
X276_RS03680	135.973085554259	-0.423337791304838	0.374482709306676	-1.1304601808949	0.258282367962887	0.558709454413759
X276_RS03690	151.008093156437	-0.286806219826524	0.227587334031745	-1.2602029064874	0.207596174640834	0.494379487391272
X276_RS03695	285.509337737124	0.0473577643592046	0.313630762115106	0.150998467241628	0.87997692499927	0.954176709442734
X276_RS03700	184.959652432512	-0.680673607218359	0.338275628887812	-2.01218636251239	0.0442002955238835	0.188624800258375
X276_RS03705	575.818449163359	-0.0679000998376882	0.315137511267478	-0.215461814001751	0.829407280882855	0.936515530539958
X276_RS03710	152.660907733196	0.392165111199706	0.22370297492141	1.75306167178813	0.0795914216705901	0.279073719022196
X276_RS03715	146.380361962075	-0.484904293598439	0.437532073035395	-1.10827142393104	0.267744612815722	0.570733048703581
X276_RS03720	573.088041663823	-0.124235062509608	0.161023105401031	-0.771535626518929	0.440389513837721	0.727485879261747
X276_RS03725	49101.7171946197	0.00126885915041312	0.253487020671251	0.0050056178302664	0.996006111494576	0.998873957431804
X276_RS03730	2236.13256078675	0.291149605664809	0.23664176332657	1.23033906429702	0.218570161635554	0.50832291678653
X276_RS03735	465.781698457615	0.224282114787074	0.395325176720052	0.567335773167562	0.570486076906559	0.820628787373899
X276_RS03740	279.281247446765	-0.634827065039328	0.463242291634417	-1.37039962996367	0.170562187544287	0.441766138309835
X276_RS03745	121.580190967579	-0.680870339355396	0.421857056032216	-1.6139835274046	0.106530999345771	0.337145309414787
X276_RS03750	115.30554406409	-0.970972604116323	0.428617054978489	-2.26536156888357	0.0234905006630957	0.121444503919325
X276_RS03755	442.198848316544	-0.930189400673022	0.378609017788643	-2.45686013002547	0.0140157244117996	0.0839189506021629
X276_RS03760	133.623919132349	-0.421690793474812	0.392043427869169	-1.07562265682346	0.282096050343697	0.587551462510744
X276_RS03765	130.571131551234	-0.194585751244114	0.264894827600331	-0.734577390607649	0.46259691174495	0.743858095482331
X276_RS03770	68.8996106006723	-0.350276152540263	0.760718242760362	-0.460454518967814	0.645190009725705	0.862493020367382
X276_RS03775	115.624135796317	-0.975331976614486	0.773588363387223	-1.26078935875394	0.207384748719495	0.494099562023857
X276_RS03780	122.738533240277	0.162054169525265	0.30537938948351	0.530665051755287	0.595650908125404	0.834418613112591
X276_RS03785	136.69648122462	-1.53074906893408	0.434212819960776	-3.52534287005242	0.000422934997789343	0.00553708182429182
X276_RS03790	1365.60574218731	0.608016588737421	0.299999398400336	2.02672602671706	0.0426904392291965	0.185073955241566
X276_RS03795	210.369459644341	0.126623977359482	0.31394815878671	0.40332766355068	0.686707193522216	0.885306838834974
X276_RS03800	685.248454259606	-0.728341543749457	0.270294413226116	-2.69462300406542	0.00704683114502825	0.0509956497320674
X276_RS03805	887.47135860384	-0.291444709000413	0.149587703957092	-1.94831995739443	0.0513766906046844	0.210260904084334
X276_RS03810	291.571639753783	0.604197925681612	0.366660980404667	1.64783807923817	0.0993859026484507	0.32228466151497
X276_RS03815	119.369756451889	0.100833091333867	0.233709966658729	0.431445405497433	0.66614454095806	0.87429394490331
X276_RS03820	970.897802345576	0.366395513330183	0.291313040752523	1.25773811012273	0.208486484801756	0.495155401404171
X276_RS03825	985.022715462091	0.0890689297285798	0.31846050047095	0.279685956647251	0.7797184534901	0.923623277226738
X276_RS03830	778.884988285292	0.16075068703619	0.257412489741461	0.624486741873499	0.532307974686656	0.794836490242823
X276_RS03835	318.334179714952	-0.327880954027301	0.226946252898449	-1.44475156491796	0.148527680276895	0.407348192442572
X276_RS03840	437.599437557177	-0.191733963232496	0.192491481612186	-0.996064665442099	0.319218726727906	0.62317325199401
X276_RS03845	1374.39483318493	-0.472313595764225	0.321214601902029	-1.47039889521673	0.141453750420636	0.396076872345663
X276_RS03850	5036.81230221334	1.2891093024364	0.472929572617909	2.72579550333576	0.00641467275370046	0.0478103839670926
X276_RS03855	1003.00157802265	2.50295717449772	0.579255847790532	4.32098732200082	1.55332599459534e-05	0.000367650694527468
X276_RS03860	1155.83258076164	0.50731305134716	0.299152195350898	1.69583596320293	0.0899169496836578	0.300847365661215
X276_RS03865	4970.29836948279	3.69839711598616	0.729838721237524	5.06741696263403	4.0325032011305e-07	2.16561881097447e-05
X276_RS03870	1847.82050451927	3.54930809192107	0.635095990369466	5.58861675359699	2.28885466318254e-08	1.91210191941741e-06
X276_RS03875	374.626299161819	0.821937196987944	0.64499756414179	1.27432604816358	0.202547888734167	0.490119328003641
X276_RS03880	729.376182448736	0.723853741717807	0.267847261619087	2.70248699703796	0.00688228763108	0.0500296682353233
X276_RS03885	614.347925454089	0.706843791264883	0.21146738284237	3.34256650725077	0.000830074611533325	0.00929506953297849
X276_RS03890	1328.85383178827	0.565787513853759	0.198425737817847	2.85138168100524	0.00435296831758637	0.0355582915974227
X276_RS03895	11.7158733080755	-0.562248520230307	0.683668901187314	-0.822398853090819	0.410849931897995	0.701908609867999
X276_RS03900	49.4202422341031	0.478468119975383	1.76803420141164	0.270621529602404	0.786682135291186	0.926865475271438
X276_RS03905	64.5884917372647	-0.225968575120493	0.863162599364412	-0.261791434530278	0.793482243089625	0.929332174670449
X276_RS03910	4462.83241737413	-0.840613258435515	2.34324559696393	-0.358738861826806	0.719790453311563	0.901082254508645
X276_RS03915	603.420701111954	0.0445012946668162	0.418032271874907	0.10645420858831	0.915221985143397	0.968982086193471
X276_RS03920	310.159022298713	0.412783093904781	0.277991243500966	1.48487804402136	0.137576133139613	0.390962844877853
X276_RS03925	9.84535931219901	-0.674356211753654	0.631833530684996	-1.06730045020333	0.285836184878452	NA
X276_RS03930	67.663969928189	-0.265847201223317	0.615640519087768	-0.431822131553716	0.665870692995933	0.87429394490331
X276_RS03935	4496.62530047231	-0.83900234308188	2.31754698413751	-0.362021719009127	0.7173358002917	0.901035397836568
X276_RS03940	3471.2529482544	-0.204840195084856	0.210994226769776	-0.970833175015566	0.331631359442137	0.634498632749391
X276_RS03945	19012.7658589542	-1.91360698783755	0.382187564950293	-5.00698390876854	5.52895471169705e-07	2.77132272834872e-05
X276_RS03950	342.439092089249	-2.11779524280738	0.215812551908581	-9.81312358376859	9.88600523083342e-23	8.67167425497938e-20
X276_RS03955	79.895524063568	-2.24720686958803	0.657399135032068	-3.41832951982575	0.000630067750800968	0.00758820725964644
X276_RS03960	41.1321911064015	-0.654357465206984	0.630995079403772	-1.03702467192817	0.299724359108028	0.605546757000212
X276_RS03965	45.8002901852754	0.205673693030682	0.657267846965066	0.312922188389985	0.754339779648906	0.913742848700145
X276_RS03970	30.7066232194651	-0.581062150628543	0.680258904704221	-0.854177941090226	0.393006403588047	0.690615259460398
X276_RS03975	320.180596052486	-0.0892968062234106	0.444460988795414	-0.200910335157703	0.840768686203411	0.940331661500587
X276_RS03980	2488.36800222812	0.216151180031193	0.185284794504855	1.16658887529775	0.24337643808344	0.541373708213501
X276_RS03985	881.217752868559	0.11428860501087	0.226973612706343	0.503532563314908	0.614589891922378	0.846096384377666
X276_RS03990	2478.64088057603	1.32979525185547	0.350717491177098	3.79164223430184	0.000149654398581988	0.00240865779736086
X276_RS03995	4354.22795096495	-1.68610690585701	0.361089139489778	-4.66950323745403	3.01928941593765e-06	0.000100572912633417
X276_RS04000	490.651360982971	-3.05966280922434	0.787453517169238	-3.88551545267498	NA	NA
X276_RS04005	1416.66569672306	-2.10333542678424	0.369741836583209	-5.68865954207724	1.28040453764249e-08	1.12312818026873e-06
X276_RS04010	903.820678647189	-1.36730968503129	0.274893579466956	-4.97396006004443	6.55988300049809e-07	3.11249600241295e-05
X276_RS04015	977.16742653	-1.65494162766737	0.287605100754796	-5.75421514891118	8.7045241704468e-09	8.48368716834473e-07
X276_RS04020	703.041479716788	-1.80155366611423	0.201427952927154	-8.94391091173801	3.75635390521396e-19	2.82424151473444e-16
X276_RS04025	23.6407433064266	-0.807119429138168	0.60184454154395	-1.34107626376009	0.179895692960005	0.456945478787889
X276_RS04030	33.5610078247436	-0.457044116194287	0.534316812257123	-0.855380376791042	0.392340603501491	0.689796219025477
X276_RS04035	35.8550787994106	0.572946277852024	0.488125430229214	1.17376854875801	0.240487744841372	0.537218591298872
X276_RS04040	55.8519087102198	0.107449095684024	0.432097361064704	0.248668715354488	0.803617050327387	0.931593950632828
X276_RS04045	146.43936671726	0.246261093873936	0.322357680550665	0.763937417136337	0.44490453822477	0.730068499752677
X276_RS04050	1808.15363056982	0.8928652835137	0.259335817030552	3.44289228436392	0.000575528496590635	0.00707711793821614
X276_RS04055	860.480571871008	0.610959377104917	0.439351736262072	1.39059283639767	0.164348929868691	0.432052156792669
X276_RS04060	999.778458821114	0.0121107501555298	0.467182667490042	0.0259229440608216	0.979318799480362	0.992710870890822
X276_RS04065	1116.67697232043	-0.148329573817329	0.370733942136644	-0.400097096485054	0.689085002695879	0.887453815659973
X276_RS04070	616.529855732054	-0.178745640268824	0.48615876874119	-0.367669271360979	0.713119855918843	0.899783694235638
X276_RS04075	3048.62603972497	5.81474225996146	1.06102368289847	5.48031335556709	NA	NA
X276_RS04080	4339.39869558064	6.54321438693157	1.25959546595627	5.19469509360615	NA	NA
X276_RS04085	2621.61942858069	4.88620383535611	1.00020320369649	4.88521114239385	1.03318074655721e-06	4.49390931333105e-05
X276_RS04090	2455.39723141379	4.12211909664362	0.848719804892015	4.85686686334377	1.19257720890463e-06	4.94215263816148e-05
X276_RS04095	1292.91241528893	-0.280832233159541	0.309559755079459	-0.907198783276775	0.364301687046674	0.663662090317288
X276_RS04100	475.472010008396	-0.476386360115933	0.248837396655597	-1.91444841699287	0.0555628841378275	0.221860996176862
X276_RS04105	2789.28048724092	-0.309262824843831	0.160980060681649	-1.92112503582306	0.0547159460192201	0.220659911437195
X276_RS04110	1167.74574762794	-0.412235643221291	0.202010759083814	-2.04066181965217	0.0412844528613509	0.18046517891137
X276_RS04115	789.415791260673	0.0646762590541094	0.149838318527316	0.431640315306387	0.666002852461852	0.87429394490331
X276_RS04120	4089.88745023983	0.16121475384816	0.168636664775579	0.955988746947198	0.339077919796932	0.641482526476818
X276_RS04125	765.657788481682	-0.0258302181145387	0.185287849460195	-0.139405892991854	0.889129415898151	0.959501356545411
X276_RS04130	966.057249886412	-0.0648197927923131	0.220848062742834	-0.293504013516263	0.769136932172206	0.918948393648654
X276_RS04135	78.8681691917293	0.3568463460571	0.345283819645383	1.03348702068806	0.301376041444864	0.60771728203997
X276_RS04140	218.898660198363	-0.240776955696097	0.248272497934884	-0.969809212453512	0.332141599991396	0.634608040996575
X276_RS04145	509.828236816314	-0.260145345218371	0.306144015124375	-0.849748263452689	0.395465059129674	0.692408624663367
X276_RS04150	554.355698442074	0.179394666062808	0.386966854689519	0.463591813843446	0.642940220474544	0.860848991828129
X276_RS04155	324.309968581361	-0.492129192714697	0.411574645933539	-1.19572281134676	0.23180474645131	0.526581490282453
X276_RS04160	379.089854284143	-0.581220216785802	0.304270264465122	-1.91021037763099	0.0561061315201101	0.223194686462842
X276_RS04165	354.71086288562	0.487773038644337	0.484678671110726	1.00638436910483	0.314230709727803	0.621027497295315
X276_RS04170	7068.31986589843	-0.553453579205093	0.45668026733312	-1.21190605067546	0.225548345737644	0.517463358159207
X276_RS04175	2444.45925432044	1.94539471010286	0.446774515952847	4.35430992735535	1.33486742432621e-05	0.000327962249340106
X276_RS04180	4964.06867274341	2.06367996398116	0.413845277659315	4.98659783108608	6.14517961158772e-07	2.99463706442465e-05
X276_RS04185	8385.24113933896	1.99866478925975	0.443570657829599	4.50585437512764	6.61064135771705e-06	0.000178419515208538
X276_RS04190	672.035475566812	-0.215385205333767	0.517143702184239	-0.416490047977096	0.677051448247049	0.879181290926282
X276_RS04195	1507.89308329954	0.00368521019750876	0.515967024809221	0.00714233666167207	0.994301288301008	0.998665587848894
X276_RS04200	581.243874152546	-0.0772701776062768	0.443968902834443	-0.174044121362912	0.861830787510505	0.949819011269232
X276_RS04205	2228.81690894019	-0.43416034757857	0.281374326976216	-1.54299915079057	0.122830981962979	0.368292684266156
X276_RS04210	209.444452984064	-0.635292779363253	0.446530614075325	-1.42273062436898	0.154814259353678	0.416749608312082
X276_RS04215	439.028450033059	-0.199165228971354	0.204038918304442	-0.976113922904569	0.329008012543941	0.632201489677731
X276_RS04220	7473.78128040891	-0.922920394972081	0.26980779431411	-3.42065875938935	0.000624696621927811	0.00754077596606896
X276_RS04225	644.174963943585	-1.26489082371954	0.537026617628614	-2.35535964549579	0.0185047861611896	0.102949988970762
X276_RS04230	1553.71763559565	0.763932863259612	0.563513052329577	1.35566134644352	0.175206943282899	0.449592463431448
X276_RS04235	19.5156154376704	1.35345522813661	0.778492523155073	1.73855905853961	0.0821123533197375	0.28487627918377
X276_RS04240	3896.43775904262	0.422627946327678	0.227628491022471	1.85665662689806	0.0633600219751588	0.24150502131243
X276_RS04245	1448.20057012322	0.231355192786521	0.249052656657141	0.928940874961298	0.352919728285069	0.655099411423413
X276_RS04250	92.3499441086753	-0.0214879752990403	0.322372436694713	-0.0666557461281639	0.946855765390046	0.981167026371091
X276_RS04255	5259.30105204637	1.06255101215316	0.580446134011826	1.83057643059694	0.067163789167753	0.250697178999918
X276_RS04260	3987.32422927387	0.877732398879379	0.552348778587901	1.58909086596214	0.112039879655856	0.345845094796932
X276_RS04265	40419.1563872752	1.15901482530636	0.726676873927547	1.59495212644117	0.110722941713735	0.342967213057381
X276_RS04270	13935.0599686064	1.02872460097734	0.590820231997308	1.74118038832161	0.081651963797395	0.284215797265668
X276_RS04275	2882.36432722915	-0.237163632192794	0.419149684360733	-0.565820853603897	0.571515568862699	0.821153818980176
X276_RS04280	710.854329693523	-0.358629127145178	0.242969067593464	-1.47602791868649	0.139936397530183	0.394264057923637
X276_RS04285	1192.22131728522	-0.197236389186787	0.174118173810149	-1.13277313258434	0.257309536983334	0.557424641378254
X276_RS04290	715.817125002812	-0.291052036386561	0.204624229423891	-1.42237328006562	0.154917915732261	0.416749608312082
X276_RS04295	1306.75103640001	-0.519347954701863	0.187453378986	-2.77054464161274	0.00559626283243226	0.0429972719519576
X276_RS04300	2417.62398865657	-0.157658094588326	0.15739281344359	-1.00168547177556	0.316495525603298	0.622591280800884
X276_RS04305	8378.53129480863	-0.586470366609364	0.308211361899824	-1.90281877668085	0.0570641962628273	0.225134081657616
X276_RS04310	14895.2758622552	-0.635261490831584	0.25491379129859	-2.4920640330812	0.0127003138677425	0.0771844709999177
X276_RS04315	360.13549771584	0.853328308024494	0.395163584643183	2.15943052747387	0.0308167816724854	0.146063773037099
X276_RS04320	1286.74612679657	0.328266849450151	0.342728442501358	0.957804514426462	0.338161342350795	0.64113730064388
X276_RS04325	4280.23633344554	0.13294567273304	0.349062648863996	0.380864790792437	0.703303579782694	0.894310863663181
X276_RS04330	671.333569688586	-0.220761930955715	0.328266969740133	-0.672507292252026	0.501260799305832	0.772740359328236
X276_RS04335	1005.52212388625	0.0359034503734162	0.321517994257537	0.111668556704971	0.911086211470788	0.967266513800875
X276_RS04340	2009.04131581228	-0.112803947061306	0.251044585406263	-0.449338299325421	0.653187633451764	0.866884773598981
X276_RS04345	1523.4347857595	-0.0522443792585599	0.124185489484223	-0.42069632672501	0.673976843793359	0.877523942130937
X276_RS04350	1959.11579989227	0.350253479453556	0.176969598760368	1.97917315689815	0.0477965140537735	0.201182696610576
X276_RS04355	3598.92396799092	0.35501628969887	0.467864331519147	0.758801784581736	0.447971137965932	0.732879110697762
X276_RS04360	46661.0699826743	1.48896934957711	0.407486865791941	3.65403028802741	0.000258155794575714	0.00368204321640103
X276_RS04365	1261.54942203488	0.558632431343965	0.617457343017147	0.904730403908163	0.365608229747295	0.664723944463745
X276_RS04370	622.000216559959	0.0468225704560554	0.346668382804318	0.135064438462175	0.892560926484798	0.960643794701328
X276_RS04375	4885.32838231811	-0.717994552473972	0.158048501705929	-4.54287478036267	5.54922175728084e-06	0.000159593191850104
X276_RS04380	4434.7568780362	-0.763045184282591	0.378090156108554	-2.01815670668641	0.0435749433984209	0.18797944844745
X276_RS04385	210.469560009621	-0.384799627361165	0.40782820991067	-0.943533620309029	0.345408027036815	0.646295771949462
X276_RS04390	361.438555113874	-0.351962989693361	0.226799857955467	-1.55186600585292	0.120694288340524	0.364228233679
X276_RS04395	279.294986217764	-0.206426821903163	0.321516571560609	-0.642041002431657	0.520846560815688	0.786113011672782
X276_RS04400	59389.6578262358	-0.359920232809057	0.648406203650893	-0.555084499165034	0.578836864746386	0.823938020815553
X276_RS04405	1241.29710241781	-0.130420640409521	0.48740217626429	-0.267583213126241	0.789020153891607	0.928711230659065
X276_RS04410	1383.82729280877	0.642257572185156	0.593140250889832	1.08280894985905	0.278893232196588	0.583624286700057
X276_RS04415	2027.2273901851	0.233157392898244	0.564035088754079	0.413373915110983	0.679332682886247	0.879834361812533
X276_RS04420	672.923901558201	0.427558535611298	0.230121996711263	1.85796465232205	0.0631740341184433	0.241456021470855
X276_RS04425	1821.94209632632	-0.622362668212209	0.443667001655732	-1.40276979331255	0.160685497323728	0.425396263790131
X276_RS04430	898.471342003478	-1.17557470180419	0.617274435143343	-1.90446037430855	0.0568502526828841	0.224638013796968
X276_RS04435	1081.38722336198	-0.376313509373127	0.191745793147475	-1.96256461847743	0.0496967852999228	0.205624356158407
X276_RS04440	1335.568178156	-0.408485835083643	0.273717831866161	-1.49236106503788	0.135604516205123	0.389354374679522
X276_RS04445	2953.07274035733	-0.328516942472033	0.219404767922478	-1.4973099517514	0.134312626604191	0.387335536338553
X276_RS04450	615.154772803392	0.760952228319747	0.311822765710741	2.44033570347342	0.0146736189000628	0.0867767608516419
X276_RS04455	630.367691402519	0.581246929133898	0.327003251155842	1.77749587222571	0.0754866893815929	0.271741755277239
X276_RS04460	634.256026307617	0.320152133474293	0.278053000314435	1.15140686528198	0.249564890782982	0.549430744508429
X276_RS04465	3655.61817237597	-0.76172088991559	0.696821592461578	-1.09313617453321	NA	NA
X276_RS04470	93.195721177442	-1.41689264806741	0.62979828636293	-2.24975627712475	0.0244644209111859	0.124763805480205
X276_RS04475	284.47829345244	-0.199830821562271	0.491929062994768	-0.406218775418025	0.684581859804114	0.883510134416148
X276_RS04480	253.604326345396	-0.77033109787536	0.382578176870522	-2.01352597834159	0.0440593248261436	0.188624800258375
X276_RS04485	413.844942578938	-0.893419975968528	0.556304364833139	-1.60599131059578	0.108275819189847	0.340619029525503
X276_RS04490	222.060923961468	-0.898915595459371	0.396189176577543	-2.26890497924401	0.0232741048728914	0.120562612151602
X276_RS04495	878.732758919894	-1.11348746231408	0.524598525471237	-2.12255164330448	0.0337914407726148	0.156003818233572
X276_RS04500	392.183738642115	-0.772626041961258	0.388728455074074	-1.98757264068572	0.0468589746639496	0.197928397798047
X276_RS04505	2068.70740663654	-0.450047999904201	0.741596069135565	-0.606864057988866	NA	NA
X276_RS04510	304.65096471717	-0.370200907911326	0.353822106201897	-1.04629106384914	0.295426669931057	0.602414011564182
X276_RS04515	13.5516068770321	-0.720184916809198	0.846315377747192	-0.850965178874876	0.394788696107293	0.692203900771789
X276_RS04520	2242.76626166387	0.312369159250075	0.270156344804279	1.15625327799123	0.247577573086704	0.547019633566466
X276_RS04525	340.939949169017	0.421860851496163	0.258231645084682	1.63365280563434	0.102331773229123	0.327582833622708
X276_RS04530	341.074195923394	0.229365996636614	0.493188728856505	0.465067393507586	0.641883195334443	0.860641658407254
X276_RS04535	9.47638359345486	-0.370632146889024	0.629236579116209	-0.589018755727127	0.555848691928949	NA
X276_RS04540	15.3470930749119	0.455780435198138	0.612521781505183	0.744104861182445	0.456813038628107	0.741581438093686
X276_RS04545	97.7898628986287	-1.72876169187432	0.604961144168567	-2.85764087253944	0.00426803135970793	0.0349885499161103
X276_RS04550	30.4426040519768	0.189026370246211	0.848188531380338	0.222858908429934	0.823645318412796	0.93564624113326
X276_RS04555	139.43056870064	-0.166383133441378	0.835041165453041	-0.199251414570812	0.842066082621608	0.94073313369508
X276_RS04560	128.920637403645	-0.228025459053111	0.721582855827892	-0.316007312551087	0.751996957724014	0.913742848700145
X276_RS04565	67.6213146737862	-2.23082438647063	0.598186278387837	-3.72931387273357	0.000192001869356716	0.00295469543398946
X276_RS04570	48.5981018299013	-1.63784967412359	0.662575382706251	-2.47194465244677	0.013438031943825	0.0808278424232582
X276_RS04575	36.8552237274969	-1.84600568566039	0.701235571494062	-2.6325043404847	0.00847579399972356	0.0582351224811293
X276_RS04580	151.806510917001	-1.33326722785514	0.510280403484063	-2.61281291374691	0.00898004446918941	0.0602831301547754
X276_RS04585	14.2136960935894	0.225286270898824	0.63472762068564	0.354933775617748	0.72263920441681	0.901082254508645
X276_RS04590	1.36646847692323	-1.91341707168279	1.61214650289202	-1.18687542866006	0.235276760668314	NA
X276_RS04595	40.7289005105435	-0.00273075969615768	0.811727493898389	-0.00336413355058725	0.997315814842506	0.999385716589288
X276_RS04600	590.43840687013	-0.0757087308833513	0.436059880600057	-0.173620033054106	0.862164087033311	0.949819011269232
X276_RS04605	882.939737757773	0.0194985381865158	0.197659773856219	0.0986469720475309	0.921418573576014	0.970856046592705
X276_RS04610	1102.56090211753	0.123696505241468	0.199079550893472	0.621342095088707	0.534374562365188	0.796492019747376
X276_RS04615	184.494357400153	-0.147531155282116	0.914670788480406	-0.161294267992551	0.871861637632025	0.953284222073024
X276_RS04620	72.4980828874028	-0.0955035942654329	0.560989531349335	-0.170241312766961	0.864820363007466	0.950262624368336
X276_RS04625	4.8629536919102	0.51032616712978	1.04326412772634	0.489162958417799	0.624726331583368	NA
X276_RS04635	4.29027476617756	-0.0630244999536378	1.52668242460239	-0.0412819974462286	0.96707108479182	NA
X276_RS04640	953.198151953551	-0.680166095453151	0.243061801787149	-2.79832573630297	0.00513682797924041	0.0404717449921291
X276_RS04645	199.803436685514	-0.0982291412228843	0.349646907506659	-0.280938109601365	0.778757870019969	0.923548693739611
X276_RS04650	345.157843156894	-0.0751344876962652	0.397071386678059	-0.189221611571783	0.849919130043423	0.944494168373846
X276_RS04655	99.4584212182312	-0.40840295147083	0.427542737556899	-0.955233045951291	0.339459857816296	0.641567095491295
X276_RS04660	31.6089282477685	-0.243640894575771	0.501426034257542	-0.485895980523884	0.627040918381453	0.854730990272362
X276_RS04665	3.98608019211976	-0.100361975958582	0.992529114235502	-0.101117412596895	0.919457255638779	NA
X276_RS04670	38.0881093705816	0.459231059239776	0.856200031156589	0.536359545116377	0.59171008496521	0.831554119405047
X276_RS04675	6.5170131335443	-1.81355839147196	0.993331066493906	-1.8257340907228	0.0678903254588356	NA
X276_RS04680	1653.51625858372	-0.626043492130838	0.777084720392885	-0.805630937916676	NA	NA
X276_RS04685	4077.33990391306	-0.555377621497162	0.774413738670656	-0.717158792211657	NA	NA
X276_RS04690	3090.76423354146	-0.409883960841908	0.723708767239944	-0.566365891082278	0.571145076679769	0.820845586719177
X276_RS04695	111.947697580906	-0.151992596139181	0.307989417445399	-0.493499411115729	0.621659755829097	0.85247739792289
X276_RS04700	213.990469335141	-0.35613202427926	0.265809136167244	-1.33980355007507	0.180309221192405	0.457461604016748
X276_RS04705	77.0042956612843	-0.313740033700724	0.404005376743948	-0.776573906588296	0.437410201244929	0.724155359909425
X276_RS04710	219.940127298671	-0.768987998690807	0.363673196875707	-2.11450281543192	0.0344723445540657	0.158038283439066
X276_RS04715	192.537270176094	-0.926714396914646	0.282691633105954	-3.27818119953805	0.00104478305379953	0.011227701494122
X276_RS04720	2885.30708501562	0.0845871296913659	0.359329102640222	0.235402946963799	0.813895998990798	0.933435311111041
X276_RS04725	676.9522409932	0.175903076438856	0.307664684511729	0.571736326247577	0.567500620368328	0.818737874177223
X276_RS04730	1213.12733138289	0.305711398667803	0.360092633273497	0.848979874674662	0.395892490956414	0.692910601896776
X276_RS04735	2284.80429589242	0.194207234428929	0.243635597117074	0.797121753663962	0.425380323549242	0.714123331049334
X276_RS04740	3362.71169540383	-0.0595428705560601	0.135479491844962	-0.43949729767365	0.660301239671089	0.871624134534473
X276_RS04745	2688.26034379733	-0.168120651685404	0.238871490057658	-0.703812127788143	0.481549780026037	0.760174176918422
X276_RS04750	2146.26905350806	-0.229082753553919	0.215814231061614	-1.06148122126625	0.288471262599576	0.595756180617598
X276_RS04755	13313.0158078739	0.688952397975866	0.981931131765008	0.701630059062781	NA	NA
X276_RS04760	128.389416451572	1.00446140533869	0.585620821620759	1.71520780726127	0.0863071339885778	0.29248837487565
X276_RS04765	85.1644759757989	0.587267591039978	0.514959858327756	1.14041430908232	0.254113734267802	0.553559844143808
X276_RS04770	54.0003261462785	0.560343352694702	0.625269291498836	0.896163237685159	0.370165586726748	0.66878869994606
X276_RS04775	60.3835772336379	0.142518137069787	0.474849086600035	0.300133539458252	0.764075297018211	0.91727378836835
X276_RS04780	288.914519955678	0.204885544101871	0.315707189616269	0.648973323511898	0.516355619082281	0.782487654255699
X276_RS04785	1078.81060292475	-0.104419555712181	0.251305593293485	-0.415508283535239	0.677769852448173	0.879330357985611
X276_RS04790	146.799465885806	0.0158816216463726	0.594029833582931	0.0267353939962603	0.978670782887895	0.992436287155875
X276_RS04795	151.489271898999	-0.155498058331314	0.516454443428807	-0.30108765702342	0.76334765285293	0.917027778353109
X276_RS04800	225.004133613416	0.233262361113506	0.427552270678638	0.545576242042306	0.585357259080356	0.827169609049016
X276_RS04805	235.781070630517	0.0705490035354114	0.432530279340819	0.163107664145338	0.870433665494876	0.952992007946389
X276_RS04810	501.262764364922	-0.0288897537765908	0.480504473298031	-0.0601237977625902	0.952057036372254	0.983642752734035
X276_RS04815	139.44326048656	0.445183214662375	0.373979114459496	1.19039592707146	0.233890813132721	0.529220700566429
X276_RS04820	130.830770524433	-0.329622557106226	0.275679360636084	-1.19567368534836	0.23182392418477	0.526581490282453
X276_RS04825	660.606402337997	-0.0736100742596164	0.21046803775811	-0.349744669279504	0.726530326985377	0.902826983794301
X276_RS04830	323.130688570322	0.21045005240549	0.556392656022343	0.378240169289796	0.705252187361385	0.895906082834667
X276_RS04835	463.554177147773	0.152591908384766	0.423695231234841	0.360145446858213	0.718738368166343	0.901082254508645
X276_RS04840	649.280316562398	-0.147889955757606	0.470629206433357	-0.314238797201695	0.753339678075443	0.913742848700145
X276_RS04845	787.187239124657	-0.400141847922881	0.562996418875686	-0.710736044683858	0.477247819016699	0.756324983885844
X276_RS04850	1412.48496609422	-0.186933151025273	0.55669807827875	-0.335789107810917	0.737029904465286	0.905186030659642
X276_RS04855	57.5489888731511	-0.955795107165403	0.495635893398825	-1.92842189174605	0.053802671016289	0.217985725603333
X276_RS04860	184.122075421402	-0.291917764208741	0.375063611580942	-0.778315344904481	0.436383131423362	0.722909795618871
X276_RS04865	432.238502757775	-0.189297167979356	0.208347631676181	-0.908564049691555	0.363580290367794	0.663662090317288
X276_RS04870	141.943994102291	-0.38729671015308	0.260428296954067	-1.48715295028554	0.13697441928546	0.390306642501015
X276_RS04875	75.6121635028728	-0.205132512420899	0.315771559778193	-0.649623140744499	0.515935681669581	0.782205407761332
X276_RS04880	57.9644722994074	-0.530379359629961	0.355279809288703	-1.49284970821117	0.135476532141193	0.389354374679522
X276_RS04885	362.882964002943	-0.983497192478575	0.189948294228737	-5.1777100524748	2.24625971870928e-07	1.39083116465493e-05
X276_RS04890	986.251576333967	-0.492307849714989	0.375454874335929	-1.31123041240506	0.18977993042607	0.472431638581455
X276_RS04895	296.348313219682	1.01953015530197	0.395535818580134	2.57759248950401	0.0099491252103519	0.065046268300723
X276_RS04900	7947.45494532305	4.32597633055728	0.580931510580573	7.44662021558096	9.57617770672274e-14	2.96467195708716e-11
X276_RS04905	621.500418090616	0.617872291717755	0.413573768179482	1.49398327277278	0.13517999136554	0.388984305389195
X276_RS04910	1935.86323353571	0.698681457791606	0.29326948045127	2.38238720482099	0.0172008005762161	0.0977622175298329
X276_RS04915	7043.16563315974	2.17893138232631	0.42312831448436	5.14957592706041	2.61076072325939e-07	1.54386895354092e-05
X276_RS04920	9653.37038145708	0.926052772911407	0.204192696500939	4.53519047830954	5.75515218515621e-06	0.000162587853935724
X276_RS04925	1170.74941953858	0.129124334915391	0.2941883323755	0.438917253695084	0.660721494409025	0.871960186829162
X276_RS04930	641.940103877678	0.163130383795783	0.235914569911483	0.691480750243575	0.4892634737276	0.763468247147947
X276_RS04935	1032.4778970989	0.172815009301908	0.223859469872321	0.771979891672543	0.440126337260893	0.727279407536603
X276_RS04940	1176.49395950798	0.147489656362639	0.272965866443002	0.540322708786142	0.588974500227989	0.829149185626369
X276_RS04945	897.531437631306	0.235989450108761	0.466693905302491	0.505662164059765	0.613093833733348	0.844910407682276
X276_RS04950	775.128182424257	0.171398186941019	0.254139182973559	0.674426449851504	0.500040231591919	0.771536716173635
X276_RS04955	584.271154217423	0.224365325135862	0.221045917224305	1.01501682525169	0.310097807264125	0.616796961311824
X276_RS04960	147.155168272373	-0.43262220525863	0.280925605845397	-1.53998851032724	0.123563154114437	0.369495954604706
X276_RS04965	2061.15698774134	-3.38461920281363	0.63192852218269	-5.3560158847129	8.50770326988444e-08	6.13370442594545e-06
X276_RS04970	2522.73774402373	-0.26070467204135	0.257115988637283	-1.01395744941062	0.310603056456246	0.617568525171599
X276_RS04975	1160.66895695916	-0.559942554844194	0.205951952509283	-2.71880187598103	0.00655188394346895	0.0483539739128408
X276_RS04980	1510.23449182148	-0.642247902558982	0.226501779290403	-2.83550930403747	0.00457526823844328	0.0367628041815679
X276_RS04985	1314.31091437727	-0.498596909768836	0.440335526161431	-1.13231134020753	0.257503564129989	0.557483034971672
X276_RS04990	635.326105395026	0.0798829972867719	0.328748021416171	0.242991568261473	0.808011929287865	0.93200278250747
X276_RS04995	10698.4175218153	0.474495503700074	0.268363973610874	1.76810432978641	0.077043463748334	0.274901525225411
X276_RS05000	4724.15333246562	0.453952868136659	0.365733428847256	1.24121240316331	0.214527294086803	0.502920778966077
X276_RS05005	1226.69434987645	2.00678885773018	0.52998278823299	3.78651703845136	0.00015277362503409	0.00243650784410429
X276_RS05010	715.458552910585	2.33469781639705	0.505972955952348	4.61427392300574	3.94471890845488e-06	0.000122846482930166
X276_RS05015	1863.41091720725	1.85388810611801	0.475115916984767	3.90197010843871	9.54129422935768e-05	0.00168809191541272
X276_RS05020	620.763533835407	0.531802918915971	0.581312747966916	0.914830993773831	0.360280361100201	0.659879348092948
X276_RS05025	574.628601786367	0.509770394892555	0.543177367851123	0.938497119107282	0.347988996781491	0.648961246494096
X276_RS05030	611.127916550369	0.283185121699373	0.502957369502785	0.563040008697606	0.573407640582235	0.821553158059321
X276_RS05035	601.16257975627	0.38308231773882	0.530051627082258	0.722726425438122	0.46984797717591	0.751324098431681
X276_RS05040	324.848453315462	0.455370624027235	0.466643951522516	0.97584169373995	0.329142919662989	0.632218681089895
X276_RS05045	718.205140190224	0.310282625575476	0.20059459706304	1.54681447116926	0.121907989674133	0.36621104432361
X276_RS05050	17019.6510305724	-1.50992059481872	0.374327569954702	-4.03368791404127	5.49082326586321e-05	0.001070303809194
X276_RS05055	2185.13045550951	-1.94782559087126	0.423140418161313	-4.60326054252915	4.15927361234991e-06	0.00012876621777528
X276_RS05060	6275.11049789383	-0.222380002944375	0.34361508278098	-0.647177653392239	0.51751697234163	0.783251570477246
X276_RS05065	959.660480502865	-0.356968242190738	0.578433424265717	-0.617129348366902	0.537149412151971	0.798141546063192
X276_RS05070	845.73400296616	0.315882110986018	0.357952690788108	0.882468882383695	0.377523300178239	0.67558827910169
X276_RS05075	3253.00641631919	-0.542830580002599	0.231364723127871	-2.34621152552538	0.0189653408761278	0.104737239277083
X276_RS05080	332.034292185719	-0.831633442374456	0.478977681963693	-1.73626762517401	0.082516524844189	0.285454700203368
X276_RS05085	486.207112832073	-0.848115944761902	0.421384532761599	-2.01268883602268	0.0441473745862698	0.188624800258375
X276_RS05090	570.042611214085	-0.740451798599698	0.419600686371735	-1.76465821589175	0.0776212250229818	0.275906577353492
X276_RS05095	1025.1053213056	-0.2949331581554	0.264815086952607	-1.11373245969246	0.265393979582423	0.567330834501337
X276_RS05100	1642.14603459652	-0.49342688902516	0.390087763800756	-1.26491250127288	0.205902695476183	0.493409832983901
X276_RS05105	495.419946429533	-0.164464544482463	0.395832791821604	-0.415489943937198	0.677783275203697	0.879330357985611
X276_RS05110	432.125490142481	0.190739096043417	0.319338436669408	0.597294513096392	0.550310767142543	0.807743261551473
X276_RS05115	1204.45237361542	-0.110713168820592	0.168309437991394	-0.657795368708041	0.51066963074653	0.780160890165163
X276_RS05120	975.688933148426	-0.238948133037308	0.228102078088068	-1.04754912818047	0.294846386079128	0.601930383993192
X276_RS05125	234.923962551093	-0.160070643614343	0.423967983804602	-0.377553611897535	0.705762230559097	0.895906082834667
X276_RS05130	5799.47746356862	-0.355288451950663	0.227655775357194	-1.56063886977263	0.118608982159652	0.360310503748498
X276_RS05135	1292.88142287726	0.242153730321157	0.247928903597206	0.976706333177548	0.328714558895123	0.632201489677731
X276_RS05140	95.318074101985	0.297338530514763	0.837243724513547	0.355139754182717	0.722484895707247	0.901082254508645
X276_RS05145	622.994340876004	0.215344044010966	0.321121056139799	0.670600821383749	0.502474859116165	0.773252977639876
X276_RS05150	742.486714605674	-0.942941819170842	0.363773125007537	-2.59211512436853	0.00953878454383844	0.0628318185910159
X276_RS05155	448.689515719487	-0.153590644006809	0.457450065100165	-0.335753901298883	0.737056455493174	0.905186030659642
X276_RS05160	443.18494281309	0.530693587906893	0.379786106210212	1.39734861078134	0.162308764525308	0.428830837197136
X276_RS05165	1179.49348805801	0.410356275017282	0.389423472538589	1.05375331471992	0.291995872640822	0.599116289981893
X276_RS05170	1148.58398418113	-0.915314525231429	0.538634904451516	-1.69932270943986	0.0892583959822168	0.299024148984346
X276_RS05175	6617.7169050122	-0.668313437639745	0.67960624945819	-0.983383301981923	0.325418825357911	0.630095406968982
X276_RS05180	1095.640147855	-0.423184623823906	1.08458468323573	-0.390181265110056	0.696402514207736	0.89088394190412
X276_RS05185	1995.46266727311	-0.825280119714001	0.613313037307128	-1.34560994062275	0.178428344107193	0.454391465414255
X276_RS05190	571.720538581218	-0.662745987173665	0.260820041771663	-2.54100866893454	0.0110533178890968	0.0700043466309465
X276_RS05195	1275.18462810171	-0.380453602317355	0.192528674548555	-1.9760879942141	0.048144811945389	0.20158006783499
X276_RS05200	710.905722063311	-0.705886749327081	0.216178418148052	-3.26529704201853	0.0010934933810856	0.0116735409019341
X276_RS05205	464.725334451274	-0.765948798033131	0.246067596298111	-3.1127576712912	0.00185348137284079	0.0179317508552594
X276_RS05210	135.301054758261	-0.851852808812209	0.415116822100317	-2.05207971216919	0.0401619162559913	0.176880473016973
X276_RS05215	1402.32272976488	-0.78084356279246	0.352703315117879	-2.21388211939967	0.0268368890600482	0.133333313491001
X276_RS05220	999.352430514276	-0.900056369989364	0.275243706386551	-3.27003433359283	0.00107534431640527	0.0115031242626848
X276_RS05225	13162.1081534253	0.347880486245204	0.355856793706178	0.977585625448085	0.328279309643456	0.632201489677731
X276_RS05230	1974.27357489878	0.000416777268326427	0.432670833667436	0.000963266381497707	0.99923142474512	0.999892778502191
X276_RS05235	3101.29017916139	-0.702651478792019	0.315772621762046	-2.22518176170925	0.0260690387018443	0.130419534874341
X276_RS05240	12475.2852061109	-0.653228048976157	0.434951862747629	-1.50183986993333	0.133138468790436	0.386064882228134
X276_RS05245	626.551875227032	-0.276738094833155	0.235008947500392	-1.17756407905573	0.238970437355954	0.534964445684553
X276_RS05250	593.776790582072	-0.160824806402272	0.201539076291889	-0.797983246531059	0.424880212377497	0.713966972459376
X276_RS05255	551.658250992296	2.36810891875285	0.43862743128826	5.3989074778056	6.70479382113303e-08	5.04104712580331e-06
X276_RS05260	255.515363762181	2.00752272379928	0.442441158015484	4.53737788049325	5.69579930474373e-06	0.000162587853935724
X276_RS05265	372.287333109518	2.25447559208641	0.390008391421019	5.78058226868424	7.4442523637377e-09	7.39228305478331e-07
X276_RS05270	16881.7915458319	-1.31065091076611	0.501363055429795	-2.61417528988559	0.00894431345690421	0.0601968308487045
X276_RS05275	10459.4544131761	-0.610469169763729	0.590384438852623	-1.0340197498263	0.301126930407816	0.607447694417914
X276_RS05280	570.610978314786	0.349210762850045	0.606316639733826	0.575954443545123	0.564645974553037	0.816997028428442
X276_RS05285	1686.27461740367	0.780819207041798	0.453634193250364	1.72125298017572	0.0852049277249063	0.290248242470021
X276_RS05290	1201.01830781294	0.488332344170293	0.338560679682711	1.44237761050085	0.149195876526035	0.408117410684262
X276_RS05295	1222.55943473654	0.400644285804642	0.396319216724666	1.0109130945396	0.312058026163641	0.618858083726232
X276_RS05300	928.864175852336	0.379275199946631	0.387082630290283	0.979830067968182	0.327170007316327	0.631888348075533
X276_RS05305	2410.45854008022	0.272764178156399	0.399331220019925	0.683052474942452	0.494573684604533	0.766666111163965
X276_RS05315	422.996615198944	1.07417091601422	0.652289585886991	1.6467699918182	0.0996053315581286	0.322598683071034
X276_RS05320	91.6336691609373	0.143901109903792	0.391169097624886	0.367874432764593	0.712966865150443	0.899783694235638
X276_RS05325	754.905265400195	0.237815669638884	0.340494768789384	0.698441478218383	0.484901144281227	0.761695266296315
X276_RS05330	131.221012571649	0.063026438675013	0.42952531364371	0.146735097264356	0.883341114825982	0.955606225555837
X276_RS05335	173.827335934103	0.150311837643566	0.443560255442429	0.33887580277822	0.734703293630132	0.904713016933876
X276_RS05340	398.120178697607	-0.0549308888304527	0.249429522975071	-0.220226091022684	0.825695077696001	0.935953735497319
X276_RS05345	146.345696390711	-0.409236666833543	0.398339929618463	-1.02735537264747	0.304253157391661	0.6107110478079
X276_RS05350	1399.05096233303	-0.26006609329361	0.47094230534211	-0.552224954826874	0.580794239027358	0.824803043713164
X276_RS05355	1111.17884230838	0.334723337516054	0.357721952559708	0.93570812504213	0.349423486123156	0.650748693370903
X276_RS05360	2476.54410709968	0.455324284900183	0.336418978911505	1.35344410821708	0.175913794309065	0.450746981231066
X276_RS05365	4570.61795931809	-0.0563281591351476	0.299241348210625	-0.18823655043654	0.850691221477425	0.944953123392927
X276_RS05370	3817.68873639472	-0.15314623640265	0.287321123509549	-0.533014191689114	0.594023756419837	0.833542596512225
X276_RS05375	3096.42010952537	-0.255826345065347	0.273169639502367	-0.936510900447744	0.349010202905571	0.650209096598944
X276_RS05380	6885.93046929884	-0.475707586662924	0.249788889024723	-1.90443853816028	0.0568530941245604	0.224638013796968
X276_RS05385	2127.4696502002	-0.369685083445502	0.321993580167167	-1.14811321161613	0.250921830837932	0.550939339048827
X276_RS05390	2226.81364202261	-0.323987778198858	0.28765039971445	-1.12632479746414	0.260028065288828	0.560872011317664
X276_RS05395	5998.77114404105	-0.30556736974605	0.262954268266211	-1.16205518077652	0.245213051303255	0.542838212441493
X276_RS05400	3827.82680222075	-0.28319569429876	0.264052980870613	-1.07249572932308	0.283497431132084	0.589508881883903
X276_RS05405	2695.6444833158	-0.254417614237388	0.284403833984079	-0.894564643075911	0.371019859446163	0.669642496661576
X276_RS05410	465.268409301409	-0.00127987371694268	0.404954318932347	-0.00316053850300212	0.997478259322912	0.999385716589288
X276_RS05415	213.157124892322	0.155465373569656	0.324244819925149	0.479469104874351	0.631604942090804	0.857310063943141
X276_RS05420	463.458729698195	-0.481957499301063	0.354533932857144	-1.3594114826105	0.174016234514624	0.447409595627975
X276_RS05425	2441.28708974008	0.052306054018696	0.494647183887935	0.105744166190474	0.915785337220306	0.96899441692611
X276_RS05430	1607.65687660327	-0.274441783367337	0.439319506394816	-0.624697468180929	0.532169635137018	0.794836490242823
X276_RS05435	1386.74831788766	-0.950332066908185	0.425220529814694	-2.23491576787774	0.0254228791805262	0.127853666415062
X276_RS05440	176.350747987522	-0.823825694980537	0.396710169326571	-2.07664375324436	0.0378344514926492	0.16961049250921
X276_RS05445	186.892974031171	-0.706330998395299	0.346674719072527	-2.03744593861639	0.0416053742780305	0.181415977485729
X276_RS05450	55.3710648055402	0.0379798390464064	0.422095337067284	0.089979290722068	0.928303671672817	0.974303505002367
X276_RS05455	48.8753814511408	-0.147938461608163	0.531468775162047	-0.278357767232997	0.780737735687936	0.92420663583572
X276_RS05460	103.294634401309	-0.0897872517026981	0.337236483518236	-0.266244182023214	0.790051158228977	0.928711230659065
X276_RS05465	71.1144566662846	-0.180553260057958	0.324006089361612	-0.55725267513861	0.577354804745757	0.823101922744531
X276_RS05470	27.5006026425734	-0.407533958913725	0.774564770442853	-0.526145745927381	0.598786946393819	0.836275757498502
X276_RS05475	80.8180694837265	-0.0443167637396244	0.298262159663479	-0.148583259068552	0.881882483690534	0.954813312417873
X276_RS05480	43.6910096451936	0.289592201512654	0.344518489435363	0.840570855826264	0.400588391470699	0.697649471975609
X276_RS05485	117.025790296581	0.0208204306685221	0.268618691634498	0.0775092401121957	0.938218440842424	0.979148057535926
X276_RS05490	98.5758529957553	0.0734538092839958	0.237817367598197	0.308866463479233	0.75742310855957	0.915231371747048
X276_RS05495	113.52287670367	0.153342103502642	0.268489649773774	0.571128546786982	0.567912509085584	0.818910713830043
X276_RS05500	136.150691942341	0.165378459085377	0.264855138674802	0.624410989014013	0.532357710071433	0.794836490242823
X276_RS05505	79.5967954563426	0.0354353386666777	0.376451803432573	0.0941298151411955	0.925006036465952	0.972688665318742
X276_RS05510	99.5883470237353	0.0172348650493105	0.306142315336227	0.0562969056740227	0.955105283841839	0.984575386567402
X276_RS05515	58.8416598497212	0.178100738152866	0.431930544325186	0.412336521444939	0.68009278337822	0.880090562802944
X276_RS05520	70.636778237039	-0.201719147516258	0.430497450889483	-0.468572222900439	0.639375435836176	0.859136232536352
X276_RS05525	122.894393667051	-0.141991357045499	0.347293325965711	-0.40885138420287	0.682648728213315	0.88209679759064
X276_RS05530	365.11101255373	0.0283827343062532	0.395124300094656	0.0718324190626944	0.942735272771078	0.98016905187558
X276_RS05535	282.931147210459	0.25396141208157	0.35434868470447	0.716699180902493	0.473559731413796	0.752946978403417
X276_RS05540	104.526606828403	0.264464117377339	0.354425734747902	0.746176395925223	0.455560864874531	0.740005195010696
X276_RS05545	51.8011665401192	-0.187430637440552	0.32170410288116	-0.582618113234916	0.560150409085894	0.814768177694392
X276_RS05550	85.6145217661754	0.232949578301566	0.274565758203996	0.848429097005205	0.396199043820059	0.692986230516773
X276_RS05555	111.542143466261	-0.0856425445397966	0.285002079077213	-0.300497964145006	0.76379734909312	0.917151624706181
X276_RS05560	234.673092590629	-0.17022008754565	0.245892028784596	-0.692255411397518	0.488776946130061	0.763468247147947
X276_RS05565	2292.02841674021	-0.23013569372706	0.623290268961049	-0.369227156571318	0.711958415722122	0.898986575219725
X276_RS05570	633.416475702143	-0.661925798473871	0.737194532946001	-0.89789840929593	0.369239712804495	0.66780364552923
X276_RS05575	613.280951896533	-0.832876250374981	0.372754549029272	-2.2343825247578	0.0254579145373387	0.127853666415062
X276_RS05580	962.019137304201	-0.928767120139957	0.535184964224233	-1.73541332852322	0.0826676209546985	0.285480179614192
X276_RS05585	553.620415908086	-0.953500759924077	0.26301635970158	-3.62525266871584	0.000288679066393209	0.00403002102500652
X276_RS05590	1347.51951180528	-0.124772691934082	0.2903779378127	-0.429690674415364	0.667420667996555	0.87452946131119
X276_RS05595	1845.5084674538	-0.360067705101712	0.274647828990081	-1.31101602523396	0.189852349534444	0.472431638581455
X276_RS05600	1405.84385653775	-0.412424830147485	0.265740012379858	-1.5519861930237	0.120665527302546	0.364228233679
X276_RS05605	559.215098691792	-0.370805013154523	0.632016262621908	-0.586701695959919	0.557404068553516	0.812749432971609
X276_RS05610	936.223140415256	-0.563925711140135	0.196508211335262	-2.86973102705629	0.00410821097054239	0.0339960917263594
X276_RS05615	1877.59496628843	-0.355688256963116	0.121786845254357	-2.92058026645034	0.00349380184245041	0.0301935617353309
X276_RS05620	1004.98852902749	-0.560752523511175	0.344041704820244	-1.62989694462815	0.103123279527585	0.328732780226336
X276_RS05625	1199.75467433632	-0.503646836861062	0.210896741513032	-2.388120524043	0.0169347870962524	0.0966678790537706
X276_RS05630	1241.51202852486	-0.590873422922846	0.257085796132383	-2.29835110228565	0.0215418141405312	0.114635558970289
X276_RS05635	1086.29153837437	-0.630527491987436	0.33688375152271	-1.87164708638354	0.0612554445196254	0.237515828424122
X276_RS05640	2653.56595628869	-0.867839718727149	0.254233449940057	-3.41355442775829	0.000641213492704792	0.00765239594581706
X276_RS05645	267.535661833301	-1.05954137046458	0.346758661262913	-3.05555848729393	0.00224641784231614	0.0210746828950264
X276_RS05650	265.301059145982	-0.127267184320276	0.195349257588715	-0.651485374918713	0.514733214911446	0.781160790887657
X276_RS05655	196.618863328582	-0.437390854072505	0.242438311396338	-1.80413257109954	0.0712105267611342	0.261171430204773
X276_RS05660	28.0403449198581	2.13089760482797	0.437368990782719	4.87208203996012	1.10428292723843e-06	4.72507402118361e-05
X276_RS05665	34.9130683816476	0.956048632928229	0.434614650245601	2.19976163341011	0.0278238113774201	0.135967241670717
X276_RS05670	7.10507417159973	1.06659744459726	0.883207406553949	1.20764096483164	0.227185394911463	NA
X276_RS05675	17.5114738289349	1.44505591033715	0.697903531331729	2.07056684120758	0.0383992935896333	0.171555543643619
X276_RS05680	47.6544185114371	1.31646111677057	0.387282934636841	3.39922314936243	0.000675775562259235	0.00797216703842684
X276_RS05685	10.7219455785377	0.292348423285378	1.05134578874675	0.27807066563121	0.780958113463503	0.924259624726426
X276_RS05690	15.895435786197	-0.397446970570782	1.29268711983946	-0.30745797994811	0.758494802170258	0.915470614410714
X276_RS05695	31.032760369514	0.400523428902577	0.730355074321485	0.548395490063065	0.583420372484326	0.826436734101147
X276_RS05700	36.5572606134463	0.355493215157502	0.43340136514053	0.820240183235772	0.412079198745671	0.702777972455756
X276_RS05710	3964.29052995899	0.635785706054191	0.16994074324632	3.74121999179828	0.000183129131849077	0.00283914384611522
X276_RS05715	741.72263960932	0.239820609825441	0.857120096989702	0.279798141086316	0.779632377962897	0.923623277226738
X276_RS05720	693.95656282304	0.25886988788992	0.330727796782807	0.78272794245935	0.433786889869613	0.720422972983203
X276_RS05725	110.33370520711	0.291457897257232	0.186225496721905	1.56508052005614	0.117564030513212	0.358897617512201
X276_RS05730	56.9287020693246	-0.0583312951357288	0.422662499910889	-0.138009156591907	0.890233180885371	0.959905189715162
X276_RS05735	362.869894414872	-0.0605478779207769	0.307646302740116	-0.19681002950952	0.843976202209643	0.941406956714328
X276_RS05740	843.853071147441	0.407365269608393	0.417828637510011	0.974957753101912	0.329581216435783	0.632368188881344
X276_RS05745	1096.9169680091	0.366917862392888	0.473154127423131	0.77547217941684	0.438060698532934	0.724548540659595
X276_RS05750	1199.62182605647	0.584215067079649	0.383655543561669	1.52275935245477	0.127818922792989	0.376657889507
X276_RS05755	191.524399294119	0.361844542649848	0.517637953150094	0.699030162776584	0.484533180963947	0.761450621502912
X276_RS05760	497.553227797681	-0.0878281530724827	0.185876366894043	-0.472508444941515	0.636563915358499	0.858201631146604
X276_RS05765	358.923567684442	-0.868472916994539	0.233929868192944	-3.71253540090156	0.000205193349042652	0.00308564365747539
X276_RS05770	1015.43440592138	-0.618880356321401	0.199261152318792	-3.10587562663128	0.00189716493226174	0.0182537093939553
X276_RS05775	5016.11903594561	-0.598064524793829	0.436564739529732	-1.36993318662901	0.170707759019694	0.441925693910796
X276_RS05780	8530.92317902613	-0.440230422274166	0.272986540374712	-1.61264515704653	0.106821621849127	0.337861896509588
X276_RS05785	11721.9754110453	-0.48669189720195	0.265233593791295	-1.83495570921124	0.0665122522317137	0.248971538759253
X276_RS05790	10607.2068772396	-0.43834716332227	0.306057679989009	-1.43223709771966	0.152075978110709	0.412249499519534
X276_RS05795	877.839406943618	-0.898780607300355	0.248980618028033	-3.60984165923775	0.000306383975334178	0.00419921578693692
X276_RS05800	4307.9778886885	-0.885790489613219	0.385158462898859	-2.29980793605416	0.0214591036522941	0.11431099445549
X276_RS05805	11703.4020400727	-0.906999643321304	0.293799822914785	-3.08713475155624	0.00202095961173052	0.0193036487051502
X276_RS05810	6735.25479596842	-0.90535840455886	0.27565010127668	-3.28444793005941	0.0010218237776942	0.0110390938758947
X276_RS05815	5518.72196293159	-1.08684205315676	0.284166103224156	-3.82467170019725	0.00013094646120965	0.00216041136472222
X276_RS05820	218.483164339509	2.17675509262616	0.573113729618409	3.79812065237991	0.000145797354402063	0.00235377753441122
X276_RS05825	208.258651190985	1.21426996476651	0.526309995027402	2.30713833337574	0.0210471095455303	0.112801362055118
X276_RS05830	311.233128507756	1.08720213722692	0.489183801713101	2.22248188394544	0.0262507569927715	0.130955198154461
X276_RS05835	135.903102918407	0.9400079718959	0.525109595497664	1.79011768201459	0.0734349948036301	0.266360012165062
X276_RS05840	3672.53033869514	-0.10021914444239	0.325492075502806	-0.307900412898149	0.758158111598574	0.915390259541936
X276_RS05845	3974.18098417371	-0.782422276727982	0.211577766774805	-3.69803637052641	0.000217273762872966	0.00323025936158311
X276_RS05850	3822.01531129396	-0.935628929564797	0.328679775299589	-2.84662762931482	0.00441850133561398	0.035942152286455
X276_RS05855	2219.63385621734	-0.986930859512758	0.271630148083928	-3.63336274148707	0.000279751293965114	0.00393671406454116
X276_RS05860	4155.14903825696	-0.749666898910776	0.278652880228578	-2.69032531907019	0.00713823948168333	0.0512531437818545
X276_RS05865	27568.3351942014	-0.847832644981682	0.48586443844828	-1.74499835322262	0.0809851556167238	0.282708680261828
X276_RS05870	12564.38087082	-0.771643679830446	0.497363030760777	-1.55146971549157	0.120789159453028	0.364305642522227
X276_RS05875	1414.13054531533	-1.07486014749551	0.313813905064775	-3.42515143576461	0.00061445682401749	0.00748299178281138
X276_RS05880	1161.17190593864	-1.04279783799449	0.471080129285391	-2.21363155261159	0.0268541349611364	0.133333313491001
X276_RS05885	2517.15555484355	-0.905529448501233	0.337485957494027	-2.68316185723745	0.00729296845520977	0.0522267438785382
X276_RS05890	640.200230039433	0.9906353217346	0.478011386973235	2.07240946289438	0.0382272716203286	0.171080042974311
X276_RS05895	5288.68736845452	-1.68853782816483	0.406157309771204	-4.15734935095966	3.21961450761244e-05	0.00067241393466525
X276_RS05900	1115.85222728231	0.885447478196126	0.363162172028931	2.43815999130434	0.0147622387539631	0.0871005185673852
X276_RS05905	1634.52956999743	0.428098852420316	0.259437200003084	1.6501058923517	0.0989212798125904	0.321527523117331
X276_RS05910	7685.45633703415	0.204831785038664	0.278554681755389	0.735337793455347	0.462133796625713	0.743812459078409
X276_RS05915	1442.51190172567	3.06012325312888	0.52793339484041	5.79641917528996	6.77458110344329e-09	6.85665775911962e-07
X276_RS05920	2381.16992362173	3.23774308622606	0.620249700659155	5.22006392390875	1.78861383699462e-07	1.14798471025642e-05
X276_RS05925	5452.43197630593	2.31264279532601	0.532776648088004	4.34073603568302	1.42006233644031e-05	0.000342834315444283
X276_RS05930	2646.80292148253	1.75382003596543	0.489115605838089	3.58569633647305	0.000336179966007506	0.00452510271380436
X276_RS05935	3509.44278485477	0.584993192330617	0.320855867148364	1.823227349806	0.0682689643876896	0.253384738767567
X276_RS05940	577.744776433947	0.67396424345413	0.353682242151981	1.90556426964891	0.0567067615517495	0.224565602744062
X276_RS05945	943.640354099067	0.867605565615978	0.174645769452217	4.96780178722483	6.77161250478509e-07	3.18205326898964e-05
X276_RS05950	1537.07956124476	0.64684438756029	0.139216966001212	4.64630429853399	3.37934414183889e-06	0.000111159301365613
X276_RS05955	1619.35037597815	1.44148678277711	0.32972339630732	4.37180618336701	1.23222890763138e-05	0.000305906638719998
X276_RS05960	1322.30776993202	1.53012007008485	0.35157869194398	4.35214108575346	1.34814457649703e-05	0.000328485412319623
X276_RS05965	837.324862931696	1.33372768811444	0.302173125271652	4.41378658977507	1.01578095209084e-05	0.000260783178090444
X276_RS05970	766.158382142733	1.5471329570526	0.451849567238698	3.42400008592969	0.000617066014391058	0.00748299178281138
X276_RS05975	839.705652131098	1.53632627710046	0.46499007152441	3.30399802314878	0.0009531650435962	0.0104242296959654
X276_RS05980	493.134918476256	-0.376128924148424	0.287165571946312	-1.30979811263289	0.190264141810599	0.472612235039449
X276_RS05985	1441.40113149019	-0.00917817003152127	0.179012679699008	-0.0512710610608895	0.959109527693213	0.986282423651696
X276_RS05990	2865.34107187488	-0.248962808273891	0.207893313934531	-1.19755081855251	0.231091932414873	0.526359593611887
X276_RS05995	2151.79753318157	-0.440585462425469	0.174146043234451	-2.52997687597365	0.011407004424573	0.0716965167377604
X276_RS06000	14673.6565757197	0.935320747779726	0.516513134408615	1.8108363282003	0.0701661910449385	0.258421737907286
X276_RS06005	3129.31210775674	-0.115941207901483	0.435754629043744	-0.266069939763838	0.790185345380915	0.928711230659065
X276_RS06010	3690.79495435566	0.285983144511974	0.119079920772399	2.4016067751555	0.0163232445118028	0.0943021249897014
X276_RS06015	1781.8213441257	0.322417682430747	0.23452904498219	1.37474521526846	0.169210448056472	0.439780043516649
X276_RS06020	3655.2777840306	0.235717840002233	0.213258484992361	1.10531517660681	0.269023044004753	0.572238808491851
X276_RS06025	1376.2442553098	0.0240917172749592	0.182666407582756	0.13188915024808	0.895071970506941	0.962000463598852
X276_RS06030	5625.05764749203	-0.0146778429089123	0.152803800732317	-0.0960567920337603	0.923475467523952	0.971661612470723
X276_RS06035	2549.81155760922	-0.57967747771492	0.231130587088681	-2.50800850297025	0.0121413745446575	0.0745624903483462
X276_RS06040	2134.34210384375	-0.0788017835351644	0.145317059607767	-0.542274828212616	0.587629193517734	0.828917835830564
X276_RS06045	4491.71705660946	-0.105082033172933	0.222691134248543	-0.471873447173934	0.637017121904405	0.858201631146604
X276_RS06050	3263.94503200402	-0.182425224196171	0.339178587527073	-0.537844165005285	0.590684638438975	0.83077852808774
X276_RS06055	5995.11124950916	-0.225830141394768	0.15276712547229	-1.47826399624003	0.139337130482368	0.392996418932853
X276_RS06060	3051.84125556503	-0.472659784906904	0.148107920411361	-3.19132011032307	0.00141624272787012	0.014320827254959
X276_RS06065	1533.26572099086	-0.592231225738306	0.448510935301221	-1.32043876553548	0.186688567964483	0.467877111046226
X276_RS06070	6382.41752477888	-0.529875326056038	0.126383765814024	-4.19259010556592	2.75787484918953e-05	0.000599780798813409
X276_RS06075	638.518340153198	-0.569071988451105	0.216804199299139	-2.62481995409102	0.00866947968259806	0.0587982881050433
X276_RS06080	754.108118748583	-0.253894503955914	0.243860856931235	-1.04114496746605	0.297808272337698	0.604337998871063
X276_RS06085	887.936666298629	-0.379823972963293	0.166751618822903	-2.27778282240655	0.0227395202663381	0.119137062892932
X276_RS06090	4539.48514319251	-1.43900437738622	0.388165828007164	-3.70718974613	0.000209571922621156	0.00314238469730811
X276_RS06095	1329.87085094563	0.263801445040661	0.179585067250252	1.46894978006748	0.141846411099648	0.396461848973685
X276_RS06100	6348.45847288638	0.1322576557221	0.178399261928523	0.741357639557333	0.45847662166806	0.74303585383024
X276_RS06105	1152.85003597625	-0.014229268967714	0.209567647632375	-0.0678982139107422	0.945866660566512	0.981064194930991
X276_RS06110	1254.19672559295	0.343395226239987	0.231239772247182	1.48501800924158	0.137539053527043	0.390962844877853
X276_RS06115	1091.49715464035	0.252925185764277	0.209240073474027	1.20877985543086	0.226747432808548	0.519761210309838
X276_RS06120	1449.75319518947	0.302437537748208	0.235970086013034	1.28167744843515	0.199955819089344	0.485204267441283
X276_RS06125	1883.3305089453	0.289911473272304	0.266351170661212	1.08845578772042	0.276393944468567	0.580935035837887
X276_RS06130	492.228313898931	0.0941804693993373	0.366333896039208	0.257089148499808	0.797109954324295	0.930383451145972
X276_RS06135	13079.5102931572	0.170018161630084	0.303877387117615	0.559495931048924	0.575823307400628	0.822180680751931
X276_RS06140	17976.8450570542	0.169249028972575	0.243232547127287	0.695832161326685	0.486533945515695	0.762610053953095
X276_RS06145	9427.53890094453	-0.805455261253609	0.263216305937164	-3.06005077605598	0.00221299469533501	0.0208354044392632
X276_RS06150	6117.05116142545	-0.724945187726688	0.549134416518626	-1.3201598113676	0.186781666740729	0.467887630678943
X276_RS06155	1191.61558313318	0.572267308034627	0.274895665429861	2.08176184640729	0.0373642283505385	0.16807515710161
X276_RS06160	5036.96914299618	-0.931603190769858	0.378956174602034	-2.45834018075624	0.0139580887508879	0.0836690445283861
X276_RS06165	614.425515544181	0.47826578307649	0.225995261876859	2.11626464689816	0.0343223057304763	0.157795751342842
X276_RS06170	1161.41038771505	0.31288049207822	0.222770353165172	1.4044978949521	0.160170638079719	0.424630119844391
X276_RS06175	2088.4069971561	0.307052651067118	0.350989322987139	0.874820488708623	0.381671587264002	0.678779409954495
X276_RS06180	878.245049983596	0.0205757162675022	0.175809314111052	0.117034278710087	0.906832889643807	0.9654432525224
X276_RS06190	579.669525025318	-0.239556285931575	0.401818608920481	-0.596180168397781	0.551054872536981	0.807999742308016
X276_RS06195	5842.01555671328	0.0992955011234383	0.382116266198469	0.259856776345305	0.794974253616506	0.929868889307211
X276_RS06200	5000.00799503329	-1.46771758113305	0.45180060764436	-3.24859585467486	0.00115976126108129	0.0121590109901809
X276_RS06205	5279.83155353403	-1.61610314011528	0.238188026280794	-6.78498900784416	1.16095350310615e-11	2.6739008431382e-09
X276_RS06210	403.792543987242	-0.196008310944246	0.304726554207299	-0.643226880749307	0.520076893474656	0.78541311057593
X276_RS06215	730.18650762659	-0.414971461042952	0.34219284719424	-1.21268303661357	0.225251027854089	0.517232181324638
X276_RS06220	11189.1491163606	-1.15951490369706	0.302096626136951	-3.83822526760496	0.000123926766845153	0.00209719155596797
X276_RS06225	632.136978088734	-0.313916356190961	0.414739465605088	-0.756900131828472	0.449109696392363	0.734285284906184
X276_RS06230	350.171565375815	-0.407339773516715	0.276178300735273	-1.47491592363429	0.140235148705775	0.394271540424078
X276_RS06235	15.8485091712395	0.405856231710852	1.18679137048725	0.341977740825858	0.732367643706615	0.903829504019484
X276_RS06240	336.215448849598	1.99096625752224	0.501357363306781	3.97115192323197	7.15259469365261e-05	0.00132084582009452
X276_RS06245	1214.33604890475	-0.253850241398292	0.234104751421629	-1.08434467842603	0.278212002534118	0.583093410100982
X276_RS06250	4213.81277173095	-0.392937455712528	0.221102195054059	-1.77717573367581	0.0755393306956029	0.271745384450416
X276_RS06255	3250.04764195106	-0.777058078553081	0.32039739611078	-2.42529461220842	0.0152959681108848	0.0892490910948853
X276_RS06260	14793.3882597793	-0.682384306922139	0.448918522138479	-1.52006271354436	0.128495214639553	0.37843890019472
X276_RS06265	14081.6070642122	-0.843875196019313	0.355981309885948	-2.37056039905488	0.0177611417164128	0.10018959148283
X276_RS06270	2389.05894476427	-0.354240381204507	0.385063674051588	-0.919952737886793	0.357597457651186	0.65770487546365
X276_RS06275	2610.72317016934	-0.0390999846317053	0.252462804256492	-0.154874238788781	0.87692046304176	0.953837270128153
X276_RS06280	1084.08881254257	-0.114216286701702	0.230136651328915	-0.496297682451554	0.619684401159727	0.851095773304708
X276_RS06285	832.956120851377	-0.0719128238919993	0.234019985792658	-0.30729351447664	0.758619971739211	0.915470614410714
X276_RS06290	326.152783845991	-0.138422592291222	0.514724922988734	-0.268925373746187	0.787987110584273	0.927987505707099
X276_RS06295	2214.63633028475	0.0259646226552615	0.19412181805028	0.133754273043828	0.893596887012519	0.961365579792905
X276_RS06300	1774.30737233909	-0.0446249709688405	0.289837318450175	-0.153965580441677	0.877636874760081	0.953837270128153
X276_RS06305	928.892246339759	-0.235385378411023	0.179991877301498	-1.30775556063976	0.190956231564426	0.473834345461373
X276_RS06310	1305.22579768864	-0.794644447405385	0.334676569151082	-2.37436534449073	0.0175791468772235	0.0992693669686987
X276_RS06315	3913.47293425668	-0.878439619491256	0.258037294367921	-3.40431262714582	0.000663307901128242	0.00784492018795042
X276_RS06320	900.835864555677	-0.960621157298535	0.273884119841796	-3.50739998307831	0.000452508422242923	0.00582286510089121
X276_RS06325	963.814784016578	-1.05206159850691	0.267078788044957	-3.93914322514382	8.17731054127092e-05	0.00147906534363501
X276_RS06330	11841.2342819475	-1.08129083532434	0.358436296021893	-3.01668901092063	0.00255551842475806	0.0234315217238705
X276_RS06335	2762.43029270457	-1.38091911154678	0.36460781486807	-3.78740952671695	0.000152226086805559	0.00243515469561597
X276_RS06340	4082.42560367129	-1.48491696499821	0.315402564359232	-4.70800536455671	2.50152519726185e-06	8.71889212793981e-05
X276_RS06345	3021.52357688408	-1.75275947035468	0.385213850704109	-4.55009462185983	5.36217972590548e-06	0.000155061274161761
X276_RS06350	1973.9816177624	-1.90290858464112	0.331087556077302	-5.7474482193974	9.06003317824431e-09	8.66962811219996e-07
X276_RS06355	3546.05152934777	-0.877635908979893	0.189095960021968	-4.64121977475316	3.46358497885087e-06	0.000111833421740443
X276_RS06360	20724.9452117803	-0.234259514679696	0.510353360456084	-0.459014347373645	0.64622386311252	0.862987441271334
X276_RS06365	4310.75717611517	-0.481181149195953	0.429475862932974	-1.12039159991408	0.262546922960406	0.5639936553227
X276_RS06370	667.586335070312	-0.729744992070794	0.380210661663767	-1.91931754064312	0.0549441594754688	0.220741306350681
X276_RS06375	3996.90219227225	-0.384420265934899	0.323428747750767	-1.18857791278075	0.234605803645336	0.529699847526985
X276_RS06380	2136.54523432339	-0.896284898004613	0.564803169750177	-1.58689778317118	0.112535797097693	0.346968892867698
X276_RS06385	2279.52247358365	0.00701939971408026	0.410342199438051	0.0171062097042251	0.98635188501044	0.995639001808609
X276_RS06390	3712.76821298414	-0.0347701543724289	0.168810548939505	-0.205971454928976	0.836813208878805	0.939250995591629
X276_RS06395	2029.51720913395	0.133068448249011	0.295707926761448	0.449999598273737	0.652710730242165	0.866603575495589
X276_RS06400	8181.7342760099	-0.898151089501504	0.260386890440782	-3.4492945784679	0.000562053189430483	0.0069276017235893
X276_RS06405	23010.8957945301	-0.521824602551165	0.406181213755673	-1.28470885624231	0.198894042326478	0.484492754973813
X276_RS06410	218.442336549949	-0.483894575157035	0.503538994810661	-0.960987292233418	0.336558557410596	0.640083458381315
X276_RS06415	11481.0706858881	-0.489175270370844	0.413813816649761	-1.18211439707647	0.237160312549199	0.532952487167563
X276_RS06420	134.991381655375	0.628144226190731	1.47808723652107	0.424971010282975	0.670857807902842	0.875915036647737
X276_RS06425	2203.00511491678	0.249579090472008	0.310260695226499	0.804417363565207	0.421155976549647	0.710209744080664
X276_RS06430	339.636450681901	-0.160105910035662	0.524030377691583	-0.305527917562619	0.759964110651797	0.915470614410714
X276_RS06435	1667.533615418	-0.20685003309746	0.186841129468076	-1.10709046603576	0.268254817142598	0.571357791429176
X276_RS06440	2538.78167031448	-0.364749956484702	0.867384502579872	-0.420517031835157	0.674107789860418	0.877523942130937
X276_RS06445	1600.03158600691	-1.26125242997878	1.00674771081742	-1.25279890525374	0.210278900173389	0.49783978929939
X276_RS06450	4248.06413435066	-0.789241004412865	0.966334143754764	-0.816737160239634	0.414078650328951	0.704817573312182
X276_RS06455	2741.37530254868	-0.592822161093987	1.01489033875553	-0.584124351622967	0.559136652323972	0.814201796134923
X276_RS06460	520.824646319008	0.343689170804421	0.248418578608628	1.38350832183887	0.16650905743626	0.435573107544905
X276_RS06465	25.1260580733703	0.41376662839019	0.511156030896236	0.809472261658952	0.418243551736213	0.707858584548967
X276_RS06470	28.308404462709	-0.233065148148845	0.473302734519343	-0.492422990933132	0.62242034960074	0.853294686102812
X276_RS06475	9.39694768277448	0.364071174636384	0.62561009055385	0.581945815985918	0.560603178542125	NA
X276_RS06480	34.9734063878314	0.387518729539739	0.35303724376422	1.09767095790762	0.272348195762789	0.575650021807051
X276_RS06485	376.626556940446	0.292222044866975	0.423821861124402	0.689492618648101	0.490513316712613	0.763468247147947
X276_RS06490	190.093537450993	0.463642633493265	0.284130554917948	1.63179434759192	0.102722816476786	0.327899674229177
X276_RS06495	47.6689082349374	0.403067478624179	0.396180316591123	1.01738390764164	0.308970834350997	0.615464187994125
X276_RS06500	110.566061821795	0.831069480067166	0.319196284904246	2.60363143110037	0.00922418928534069	0.0612966012736718
X276_RS06510	2089.97658355839	0.390721854044481	0.240844941769754	1.62229628396352	0.104739923985155	0.332677260068722
X276_RS06515	87.3382599008918	0.156594804161525	0.273277738391403	0.57302437104204	0.566628192783336	0.818152038029822
X276_RS06520	1968.89176824122	-0.331190557160083	0.316317441789753	-1.04701958667273	0.295090544660595	0.602195244881237
X276_RS06525	353.85043153337	-0.732832042800397	0.39482632898304	-1.85608706665527	0.0634411489098384	0.24150502131243
X276_RS06530	53.3870335060181	0.625801557475652	0.315336069342253	1.98455431622835	0.0471940793021143	0.199183993077007
X276_RS06535	59.0209288547409	1.06886572157606	0.3301360930603	3.23765181706693	0.0012051779717754	0.0125105555531636
X276_RS06540	1227.82845640667	-0.127134497998725	0.633440791986866	-0.200704627183784	0.840929541371674	0.940331661500587
X276_RS06545	3673.83647053477	-0.566328892465736	0.219847540156415	-2.57600740978411	0.00999485044056726	0.0652641412763095
X276_RS06550	13.0555038408173	-1.32688204256255	0.642517571569837	-2.06512957975707	0.0389107413118266	0.172962188787283
X276_RS06555	1800.22606693593	-0.711923392128475	0.408149139532242	-1.74427267675824	0.0811115537137298	0.282708680261828
X276_RS06560	515.667750644747	-0.461927737796012	0.448236168621377	-1.03054543594004	0.302754034853259	0.609207275030223
X276_RS06565	364.880160422633	-0.801353442719426	0.413416317925927	-1.9383691643807	0.0525781996559903	0.214510902937579
X276_RS06570	82.1183009019983	-0.512116257815778	0.417574727819279	-1.22640625425353	0.220045833628461	0.509952101447199
X276_RS06575	173.60850312737	-1.19221448826752	0.37048259783849	-3.21800401752542	0.00129086009761928	0.0132664282088903
X276_RS06580	193.100896089758	-1.24024001246904	0.349275299344772	-3.55089528173244	0.000383923139485819	0.00508874151952878
X276_RS06585	369.735347638813	-1.16487052103503	0.414270130784295	-2.81186219926042	0.00492556001812597	0.0392181881624765
X276_RS06590	2621.60451490186	-2.08622086445663	0.587621564439425	-3.55027961992311	0.000384822178372118	0.00508874151952878
X276_RS06595	673.381734113161	-0.982465223640938	0.477526852253361	-2.05740309472622	0.0396474677146256	0.175643621702083
X276_RS06600	6467.18303091956	0.388221956554219	0.684680906232201	0.567011512984354	0.57070635964629	0.820628787373899
X276_RS06610	274.136593219644	0.393858534087283	0.360887470084657	1.09136106608215	0.275114037068991	0.578843221861548
X276_RS06615	360.087000881331	0.31830709868189	0.239815515114917	1.32729985601374	0.184409511471317	0.464376678886862
X276_RS06620	111.708402997431	0.455985988771904	0.345980078758632	1.31795446260366	0.187518892285998	0.469287651022923
X276_RS06625	80.7693295607609	0.333340068629957	0.637776882059697	0.522659378234968	0.601211311492271	0.837526504071949
X276_RS06630	99.6679686658492	0.0300908409885801	0.287563711335054	0.104640605898704	0.91666099271194	0.969432902075562
X276_RS06635	4150.87452773575	0.295578452129267	0.531136986960308	0.556501353484832	0.577868169434736	0.823313528894156
X276_RS06640	20.0437670698823	0.858509605310349	0.772359084800268	1.11154205628637	0.266335097902684	0.568649744528125
X276_RS06645	283.283446902027	0.432170998625251	0.177751278867044	2.43132427164425	0.0150437438787043	0.088070327067431
X276_RS06650	676.395662499359	0.43921968073386	0.203416415279869	2.15921453600272	0.0308335268562068	0.146063773037099
X276_RS06655	489.848764455715	-0.0450813597765844	0.213850661439848	-0.210807670516674	0.833037352841948	0.937211540830947
X276_RS06660	368.95430693395	-0.201196898737162	0.335861967456325	-0.599046388791626	0.549141950686453	0.807074584323597
X276_RS06665	404.727172326005	-0.20753196598947	0.2395227203056	-0.86643958337099	0.386249144738883	0.682844893772503
X276_RS06670	154.617769912081	-0.192702710499299	0.484825000982312	-0.397468591984449	0.691021943029286	0.888399694386943
X276_RS06675	362.160128300258	-0.0256619464425667	0.263583753503018	-0.097357845851728	0.922442219780984	0.971351221029876
X276_RS06680	407.370224437462	-0.0405007142362521	0.213759311698178	-0.189468771743792	0.849725428325331	0.944478337756329
X276_RS06685	428.502749312006	-0.132795572662817	0.280261954340822	-0.473826613302377	0.635623554886677	0.858201631146604
X276_RS06690	1172.67581851056	0.473182330622134	0.508612552576912	0.93033946611174	0.352195349890156	0.654290196424953
X276_RS06695	914.162435123905	0.257989161455086	0.409968755417075	0.629289813055693	0.529159339293035	0.792170115334499
X276_RS06700	2302.08603782347	0.19014883269764	0.280153329233447	0.678731297671613	0.497308131630502	0.769351174829903
X276_RS06705	1183.96337092262	0.166718765986575	0.389629681765337	0.427890311721644	0.668730980989745	0.87452946131119
X276_RS06710	1964.80673794322	-0.179369313291178	0.559942917956431	-0.320334997620479	0.748714395520474	0.912782919533068
X276_RS06715	1454.27931015874	-0.11683133502493	0.197729504986782	-0.59086444904993	0.554611247882659	0.810835890656854
X276_RS06720	29.0078017829136	-0.283902976051442	0.604668953700911	-0.469518030177998	0.638699400208914	0.85883365950422
X276_RS06725	617.596452122231	0.0749615541828103	0.210863739908951	0.355497603405772	0.722216840034255	0.901082254508645
X276_RS06730	689.461556102184	-0.130269349964621	0.257420240045199	-0.506057138093524	0.612816538801785	0.844910407682276
X276_RS06735	2712.5028225322	1.25734076683568	0.393165887333094	3.19799048529977	0.00138388846344146	0.0140335356128948
X276_RS06740	2294.02276483625	0.121687515087187	0.269594472720657	0.451372440462736	0.651721142829784	0.866577825065093
X276_RS06745	566.981883280434	0.0529686369477027	0.31687013104078	0.167161975077057	0.867242602880073	0.951093523433596
X276_RS06750	135.987320335783	0.231493361812712	0.422455631764104	0.547970826773061	0.583711934535197	0.826437330460993
X276_RS06755	445.03482279829	1.69169779253164	0.52602355036916	3.21601151002539	0.00129985618630664	0.013309616942669
X276_RS06760	521.659003126333	-0.0375424689401952	0.14146852088657	-0.26537683934857	0.790719176246109	0.928711230659065
X276_RS06765	349.21563364488	-0.00474922858724343	0.452705143638187	-0.0104907767317951	0.991629724748874	0.99788666182664
X276_RS06770	929.920512471886	0.336207245919051	0.230826781549295	1.4565348252159	0.145244829769744	0.402459226146063
X276_RS06775	1805.89798036333	0.339590324217117	0.217402663191634	1.56203387406427	0.118280009086961	0.360247504528168
X276_RS06780	1535.20323802937	0.50944902647543	0.177934743870123	2.86312282466477	0.00419487917275053	0.0344770981723186
X276_RS06785	1688.25217798143	0.548640818009416	0.262410941670264	2.09076959412317	0.0365487229886537	0.165254234612787
X276_RS06790	857.93827217895	0.495242016581007	0.109245649096143	4.53328824240096	5.80724822077409e-06	0.000162587853935724
X276_RS06795	1722.81802185734	0.394682680473631	0.302697927723821	1.30388299464586	0.192273479193102	0.475757085563372
X276_RS06800	534.644124715606	-0.0878021681253591	0.335378905201844	-0.26179991276588	0.793475706323792	0.929332174670449
X276_RS06805	328.783000442176	-0.326676681445726	0.371207189214219	-0.880038670956895	0.378838360771924	0.676490695280716
X276_RS06810	7002.57927375033	-0.434923974256504	0.4368552058389	-0.995579241001175	0.319454625223754	0.62317325199401
X276_RS06815	5270.43716466393	-0.417774898653495	0.408074780885603	-1.02377044165004	0.305943714734303	0.612263347942588
X276_RS06820	2223.68995400499	-0.806882009079845	0.442971758338967	-1.82152020730498	0.0685278178281311	0.254166247518995
X276_RS06825	67.7819105500648	-0.662480188247187	0.455437594109176	-1.45460145762227	0.145779627254989	0.403172978582768
X276_RS06830	425.223684324246	-1.36163835209657	0.412173922484541	-3.30355288827774	0.000954679595944388	0.0104242296959654
X276_RS06835	29.6807633840902	-1.85616828663216	0.641498646049822	-2.89348745794235	0.003809895062743	0.0323425993420617
X276_RS06840	312.150471979995	0.0263316143939653	0.466339083074852	0.0564645240976699	0.954971756086421	0.984575386567402
X276_RS06845	287.809349260903	-0.500481375358784	0.223158857389989	-2.24271346973314	0.024915297472437	0.126450540595406
X276_RS06850	30.3771101379693	-1.44647076024935	0.517577351749792	-2.79469485161825	0.00519487242911157	0.0407460709305726
X276_RS06855	209.646427690353	-1.15894290513072	0.333271495387083	-3.47747383491245	0.000506162449740627	0.00637304538991608
X276_RS06860	1166.40428887559	-0.80621826868738	0.738826937274004	-1.0912139609609	0.275178746170928	0.578843221861548
X276_RS06865	316.353237494827	0.531626195963182	0.50461813677003	1.05352177661712	0.292101919075344	0.599116289981893
X276_RS06870	1601.15443010547	0.0963721983190078	0.353921141558936	0.272298506651826	0.785392504375786	0.925969318419781
X276_RS06875	106.14857599542	0.201635027799064	0.802639443749476	0.251214950086603	0.801647926617371	0.931526427105065
X276_RS06880	745.917071981759	-3.12034788512863	0.653285559236878	-4.77639194837492	1.78468378523752e-06	6.70913625836078e-05
X276_RS06885	388.243739392271	-2.31399443851126	0.687924119593561	-3.36373500013114	0.00076895339330202	0.00881699718725171
X276_RS06890	266.462816540148	-0.751384982646695	0.522838738104696	-1.4371256907445	0.150682282562647	0.410027958501547
X276_RS06895	736.188470880152	0.0285973793699495	0.396403383509954	0.0721421172461597	0.9424888088097	0.98016905187558
X276_RS06900	751.6111529336	-0.117209062648538	0.187808042058284	-0.624089689472209	0.532568684775797	0.794925975035456
X276_RS06905	972.559397572863	-0.219433753520278	0.288232251879422	-0.761308812908538	0.446472637938054	0.731109363244549
X276_RS06910	357.324156960315	-0.205214332609733	0.414917001458417	-0.494591284253026	0.620888655740342	0.852082658451479
X276_RS06915	288.915299276414	2.29907243833917	0.653303919743107	3.51914686084114	0.000432936978403399	0.00563996860727002
X276_RS06920	276.708266222825	1.56481702680469	0.631376707738558	2.47842058097058	0.0131965486268046	0.0795571997971049
X276_RS06925	1767.96150201504	-0.424176016326397	0.326260839703883	-1.3001131754316	0.193562182595933	0.477345178339017
X276_RS06930	1435.22771191951	-0.65254630688992	0.31944249128094	-2.04276614633595	0.0410755933006834	0.179850954693425
X276_RS06935	902.853067589287	-0.724705298150956	0.314470402990023	-2.30452624876735	0.0211931206211707	0.113275928923832
X276_RS06940	544.674407871566	-0.50652174553785	0.380636106417059	-1.33072437690096	0.183279718964104	0.462860441894471
X276_RS06950	769.945078348289	-0.526544617074865	0.318197989967451	-1.65477040608812	0.0979710791662157	0.319072889636011
X276_RS06955	364.857607574661	-0.688761536861178	0.31407155225631	-2.19300835084576	0.0283067774310694	0.138070963502982
X276_RS06960	409.049423801685	-0.648743913655412	0.356284280580675	-1.82086033264808	0.0686280903394557	0.254358901025743
X276_RS06965	40.6531413590699	-0.254393716454256	0.506725763943452	-0.502034304461861	0.615643390554696	0.84709311489918
X276_RS06970	1477.76671562735	0.375797807451555	0.303656313929488	1.23757613529755	0.21587326781077	0.504503112117267
X276_RS06975	15927.1743948188	-0.509669564897362	0.164080284709142	-3.10622062730345	0.00189495273209232	0.0182537093939553
X276_RS06980	7844.80426666335	-0.0596976749143319	0.309350708302925	-0.192977333854604	0.846976719389005	0.943152567723394
X276_RS06985	26047.7530564589	-0.136691897904041	0.363860847053107	-0.375670806603961	0.707161643729298	0.896585600281159
X276_RS06990	1595.82064962795	0.844501882833019	0.457155807602549	1.84729553642076	0.0647043195175773	0.244330443972581
X276_RS06995	8723.9523814917	0.257174682309645	0.33632903424876	0.764652040476025	0.444478771744106	0.730068499752677
X276_RS07000	2365.93004550979	-0.0526890064263108	0.306919593510308	-0.171670390357601	0.863696665259518	0.949819011269232
X276_RS07005	47075.1210630576	0.165563960001187	0.964698553578517	0.171622481848898	0.863734331737516	0.949819011269232
X276_RS07010	31420.0834663855	0.101910285160533	0.974980181479647	0.104525494052476	0.916752337759846	0.969432902075562
X276_RS07015	3999.7554240746	-0.807163710562875	0.632550223935269	-1.27604683394354	0.201938963915774	0.488870638035289
X276_RS07020	659.125750156975	-1.09947008303179	0.370661920866274	-2.96623424510998	0.00301470778635536	0.0266214883885709
X276_RS07025	6763.10206527601	-0.723668273583294	0.383669333524174	-1.88617700282709	0.0592711064419896	0.232101066372166
X276_RS07030	3440.62467879083	-1.0102181311463	0.355653964716052	-2.84045232548677	0.00450496060835589	0.0362532227550108
X276_RS07035	1238.75888450565	-0.195889360353162	0.445364584774183	-0.439840452182532	0.660052667037092	0.871514597746165
X276_RS07040	2942.30656714081	-0.27754984898181	0.346117263486859	-0.801895421758837	0.422613454660192	0.711414409169913
X276_RS07045	416.324532837694	-0.0383725029669434	0.248536694920094	-0.154393712281724	0.877299311090253	0.953837270128153
X276_RS07050	109.659670183218	1.11389185920813	0.335198523072323	3.3230810476089	0.000890290436184795	0.00986441803292752
X276_RS07055	131.289613692841	0.485485746612435	0.251443340563698	1.93079580283991	0.053508309617622	0.217521153359315
X276_RS07060	165.76025601781	0.484440462994349	0.261876295408901	1.8498828320369	0.0643304388106568	0.243268674243516
X276_RS07065	157.775696327954	-0.959007989749797	0.401261292055236	-2.38998380540973	0.0168491157351578	0.0962844004715057
X276_RS07070	283.530876460648	0.192509391868878	0.506032696982671	0.380428760862206	0.703627168573298	0.894310863663181
X276_RS07075	1910.6227154022	0.0126995833374717	0.167194140200631	0.0759571078402166	0.939453222553747	0.979265761148373
X276_RS07080	1188.99858771708	-0.0442422095124886	0.269634942504653	-0.164081884571489	0.869666682544592	0.95274383026994
X276_RS07085	1205.33080464245	-0.239223102712619	0.287051843644642	-0.833379433050315	0.404630770311211	0.699338313383512
X276_RS07090	1196.96836869805	-0.431051264868775	0.410102304353619	-1.05108227945262	0.293220802037962	0.600241571810888
X276_RS07095	807.545705474732	1.322733621415	0.739281909552675	1.78921410672061	0.0735803406657219	0.266518443272614
X276_RS07100	382.454709060043	-0.300555074559449	0.406918872169454	-0.738611785088916	0.460142765920786	0.743089140691828
X276_RS07105	946.259749615769	0.399325691493201	0.477882262219288	0.835615219612316	0.403371403850251	0.699338313383512
X276_RS07110	542.474416228706	0.96728364292597	0.376198388459775	2.57120623744883	0.0101344954297935	0.065768001784221
X276_RS07115	1994.47142710995	0.932225006962062	0.327926707455393	2.84278463988441	0.00447212778235692	0.0361963599769023
X276_RS07125	612.965902755342	0.19894989386864	0.274405935338325	0.725020374006661	0.468439531425068	0.750273053527126
X276_RS07130	1824.0067500019	0.0767123615637091	0.281987418182447	0.272041788453398	0.785589888032202	0.925993187169872
X276_RS07135	269.285171700071	-0.893364397346039	0.390827303472023	-2.28582903346206	0.0222642624481789	0.117765641472126
X276_RS07140	1285.43701068537	-0.963218761338358	0.269431584685982	-3.57500314026276	0.000350223692474982	0.0047021104425914
X276_RS07145	233.76944711471	-0.194053233325297	0.399867778330269	-0.485293499105146	0.627468166250658	0.855091910662147
X276_RS07150	2505.83543357496	4.59942168271579	1.10280355292299	4.17066273546635	NA	NA
X276_RS07155	1009.78028861483	0.188916163605373	0.24603475047389	0.767843417409532	0.442580216602004	0.728554672513134
X276_RS07160	1270.3990705403	0.130327678202436	0.300486591666817	0.433722108795274	0.664490249834506	0.873211531804995
X276_RS07165	6019.06735148607	0.292936144400748	0.987219817405061	0.29672838737247	0.76667388260345	0.918336847185418
X276_RS07170	199.998515903604	-0.247002152433592	1.11995431567466	-0.220546632105075	0.825445459129329	0.935881952605497
X276_RS07175	448.993921463001	-0.180794775743409	0.374390030344311	-0.48290488819144	0.629163270834001	0.856201456985893
X276_RS07180	2366.11918067944	0.00362133520301842	0.375299923590488	0.00964917649961972	0.992301190515015	0.998107228162879
X276_RS07185	6717.23051931502	0.13079968074245	0.212341967800572	0.615986006427589	0.53790375555603	0.798586026936922
X276_RS07190	1445.60032098092	0.199054178638896	0.420024987276839	0.473910325977104	0.635563855402487	0.858201631146604
X276_RS07195	135.566950069625	0.31007393285323	0.840277888944555	0.369013557220581	0.712117619625885	0.898986575219725
X276_RS07200	764.529729107122	-0.940719098935825	0.411299792336372	-2.28718593216911	0.0221849727865699	0.117464297561084
X276_RS07205	145.567234335136	-0.620894750406666	0.762321441059778	-0.814478928394693	0.41537063878816	0.705875257327119
X276_RS07210	918.349670176502	-0.161054003642015	0.439804557703252	-0.366194485302907	0.714219956926972	0.900002088071142
X276_RS07215	406.90900071846	-0.260343520365891	0.331641430838128	-0.785015067954409	0.432444734130611	0.719034109417306
X276_RS07220	135076.619044528	-0.176490265079938	0.380366030777877	-0.464001122074447	0.642646941715356	0.860848991828129
X276_RS07225	2214.12166903798	0.983349884623009	0.370669967816636	2.65289872393831	0.00798038114102274	0.0555565422555591
X276_RS07230	842.529728590163	-0.957797754375987	0.362738356387361	-2.64046450426426	0.00827924649462767	0.057108354261108
X276_RS07235	682.054355693498	-0.137607556147359	0.310324921620482	-0.443430567641128	0.657454330059426	0.869527386373571
X276_RS07240	410.781370951239	1.29379431957537	0.368603667053256	3.50998765128519	0.000448127505104944	0.00579482815569366
X276_RS07245	414.836053237587	0.829946818450873	0.446526708448078	1.85867228711892	0.0630736039074729	0.241331043863798
X276_RS07250	135.582665790161	-1.86778431359511	0.595738350804434	-3.13524269685344	0.00171711987674226	0.0168290538385372
X276_RS07255	155.799821595556	-0.405672414566216	0.26766626290086	-1.51559038546622	0.129622959694765	0.380569027744636
X276_RS07260	700.524149964533	-0.689195446910532	0.730483251594519	-0.943478779843531	0.345436064315759	0.646295771949462
X276_RS07265	117.925420417946	-0.33920337469344	0.453369748139805	-0.748182639192857	0.454350001170761	0.739178997267919
X276_RS07270	119.712229813615	0.148086763235877	0.597720966494061	0.247752331835508	0.804326038857184	0.93160943238976
X276_RS07275	12.3141131021679	-1.20526373890075	1.3982946168218	-0.861952641740271	0.388713579050288	0.685130464347511
X276_RS07280	46.2860928983569	-2.48740998076763	1.12759674555026	-2.20593930461709	0.0273882497346325	0.134794027213847
X276_RS07285	97.1943861976921	-0.407869467103446	0.320709006423638	-1.27177428427025	0.203453328337039	0.49128968140534
X276_RS07290	1463.11916180041	-0.708662281380148	0.399710942057066	-1.77293690718873	0.0762391621490223	0.273006453912448
X276_RS07295	58.1127930693227	-0.0943413089044481	0.355457841311735	-0.26540787103276	0.790695273320798	0.928711230659065
X276_RS07300	5890.44199933932	0.191784132641194	0.22596292758181	0.848741582053359	0.396025102721285	0.69291227248076
X276_RS07305	595.907878533278	0.666459289269833	0.415789774567938	1.60287561174965	0.108962119068545	0.3413497813439
X276_RS07310	190.086680925794	-0.0945383129500939	0.545391113598545	-0.173340398464362	0.862383870905822	0.949819011269232
X276_RS07315	88.4765891026029	1.38605943056488	0.549933256127363	2.5204139140912	0.011721690646408	0.0730939074313335
X276_RS07320	2909.85034531693	-0.112544438205278	0.327489527078041	-0.343658129190979	0.731103403377227	0.903120624981266
X276_RS07325	94.4504224559369	-0.660593247954556	0.661395789571082	-0.998786594004407	0.317898081585196	0.622591280800884
X276_RS07330	190.239956186071	-0.320484824041938	0.514530140297947	-0.622868902988571	0.533370674649696	0.795446262590352
X276_RS07335	166.006967874369	0.383714901654979	0.298939966364933	1.28358515029254	0.199287148329861	0.484904420554811
X276_RS07340	127.113854284681	0.01246434580966	0.310293948012581	0.0401694776501235	0.967958011288151	0.989004661892747
X276_RS07345	317.582497865371	0.350440390598598	0.288302266855361	1.21553116602587	0.224163569472901	0.515634993940506
X276_RS07350	370.063572974356	0.0750599663001362	0.539515572020033	0.139124744850459	0.889351574811924	0.959544349781704
X276_RS07355	684.405782078176	-0.156694944272671	0.649345755665194	-0.241312032773899	0.809313285615017	0.93200278250747
X276_RS07360	3913.20468376933	-1.10412048026571	0.616940290219547	-1.78967154158921	0.0735067299678304	0.266436583898548
X276_RS07365	256.850539151704	0.0683186965046726	0.38940004685334	0.175446040792089	0.86072916625347	0.949819011269232
X276_RS07370	1899.99210204814	1.1861377998372	0.584766694969797	2.02839493090226	0.0425199570493416	0.184639054414756
X276_RS07375	350.122042456364	0.858597780117179	0.524109558183605	1.63820286562375	0.101379382054613	0.325341273020385
X276_RS07380	344.363014880686	0.99083373291587	0.660934527982664	1.49914052143734	0.13383718127853	0.386599936920364
X276_RS07385	999.985938236279	0.437205092419206	0.549671062608904	0.795394049568661	0.426384320208135	0.714896679597137
X276_RS07390	952.392112802383	0.0652363742672789	0.515491229031126	0.126551860814182	0.899295099995429	0.963291382224469
X276_RS07395	2619.80399016379	0.135794260647991	0.41938284194956	0.32379546100821	0.746092892824642	0.910219493494689
X276_RS07400	1236.01145740511	-0.70118821545438	0.633616422059633	-1.10664463710568	0.268447600310404	0.571537103735299
X276_RS07405	9736.60326958294	-1.20149822928145	0.535598588242648	-2.24328117298382	0.0248786886578946	0.126386620083494
X276_RS07410	494.131988024656	0.262246371582172	0.700018525423713	0.374627759205997	0.707937325241888	0.896720611973058
X276_RS07415	2562.83888968443	-0.267842862253617	0.594869448230288	-0.45025486356786	0.652526680739685	0.866577825065093
X276_RS07420	414.282765410167	-0.461288827380133	0.377208425238762	-1.22290170769158	0.221366823502003	0.511502962290404
X276_RS07425	220.330766211292	-0.360325588938046	0.500990146846532	-0.719226897387315	0.472001129242431	0.752946978403417
X276_RS07430	350.217013006936	-0.114146715544066	0.27330682367612	-0.417650441393056	0.676202711397542	0.878905206955985
X276_RS07435	720.019443414873	1.41112869910606	0.259024327355477	5.44786164879978	5.09789865002053e-08	3.88844066595044e-06
X276_RS07445	106.107792520375	0.237602782237456	0.394932181025499	0.60162932688971	0.547420902963745	0.805219735130852
X276_RS07455	26945.4598648618	-0.00438976813294545	0.174837909099206	-0.0251076448784034	0.979969102374559	0.992796416900347
X276_RS07460	2525.46727707149	-0.595325287982575	0.209384720735111	-2.84321265607394	0.00446612604452424	0.0361963599769023
X276_RS07465	541.364302585737	-1.03677582708361	0.447424608137081	-2.31720787866449	0.0204924105576548	0.110657974618468
X276_RS07470	6374.4002533327	-1.7879684897891	0.648400938259349	-2.75750447645704	0.0058244415818718	0.0444095420049354
X276_RS07475	634.911779972167	0.0755131335055765	0.328634585157424	0.229778413216624	0.818263959701309	0.93501500168243
X276_RS07480	24.4744488901581	2.81656864608416	0.94933235995771	2.96689417203648	0.00300824483358493	0.0266214883885709
X276_RS07485	290.089440502587	2.53451303970868	0.53476358416838	4.73950193083948	2.1424419390284e-06	7.77632546559067e-05
X276_RS07495	114.550168497269	1.22866723633336	0.237680963293516	5.1693969062893	2.34850645005514e-07	1.4207114306483e-05
X276_RS07500	40.5592841830863	0.841909194195032	0.442223127765404	1.90381086228864	0.0569348213480101	0.224792171608835
X276_RS07505	799.309149566487	0.88409113521158	0.214115118558817	4.12904581966136	3.64271812091754e-05	0.000754788404346025
X276_RS07510	348.485385470277	0.802464115313593	0.22999697196153	3.48902034870188	0.00048479424251646	0.00613334639029839
X276_RS07515	111.677360942542	0.873933398394711	0.444039448568982	1.96814359897788	0.0490515175762556	0.204077578659157
X276_RS07520	524.348006161067	0.208444064090644	0.526032289904376	0.396257165370088	0.691915323445198	0.888399694386943
X276_RS07525	35.9234904376524	0.718873368871559	0.413091131360142	1.74022949005126	0.0818187293528894	0.284608045329978
X276_RS07530	386.336655162475	-0.222164315433386	0.226491717866812	-0.980893771859812	0.326645129118076	0.631337978166888
X276_RS07535	325.920668404903	-0.864691970694174	0.442576530588057	-1.95376824330302	0.0507286314995379	0.208405084977939
X276_RS07540	1890.52298819214	0.501998277776343	0.298951962177855	1.67919378792266	0.0931142822679272	0.307841403028077
X276_RS07545	2013.43097017139	0.595607138866622	0.502555185979556	1.18515768115236	0.235955108502458	0.531556845616051
X276_RS07550	290.095494789534	0.392987861425563	0.161343192749091	2.43572632182076	0.0148619241677108	0.0874925133049909
X276_RS07555	532.830670950166	0.289903243859833	0.433524683467457	0.6687121977487	0.503679085039603	0.774200649697264
X276_RS07560	1263.66054611819	-0.215565201114472	0.84143103922641	-0.256188791552849	0.797805062948911	0.930389551584338
X276_RS07570	254.639607345661	0.265066283656426	0.194592899201369	1.36215804761781	0.173148012335851	0.446048942204397
X276_RS07575	1501.06963904758	0.116024638788262	0.405535236974436	0.286102484346078	0.774799628820549	0.922155234392254
X276_RS07580	149.670848889311	0.323637988334144	0.331445993013981	0.97644260348772	0.32884517786755	0.632201489677731
X276_RS07585	123.50498521899	0.276102459518523	0.349440225346666	0.790127865916446	0.429453097437196	0.716766245608487
X276_RS07590	92.440223726437	0.224054303943157	0.551315270091846	0.406399597649147	0.684449015277869	0.883510134416148
X276_RS07595	509.86854859537	-0.0405068395772617	0.304920255405363	-0.13284404318569	0.894316721595422	0.961943369253363
X276_RS07600	2610.04007843837	-0.626774999425879	0.478416881451324	-1.31010218018331	0.190161271009859	0.472612235039449
X276_RS07605	1952.29870736522	-0.695771799287368	0.416826280888552	-1.66921288601137	0.0950751972311867	0.312933560367564
X276_RS07610	4450.52385687591	-0.672651895858482	0.437878976452625	-1.53615937743304	0.124499296336346	0.371240677970645
X276_RS07615	2030.61098893677	-0.680811401780985	0.336435511754337	-2.02360148674825	0.0430111719495649	0.185852050878949
X276_RS07620	568.167956044441	-0.0949367493293089	0.279405088785074	-0.339781747505454	0.734020894374758	0.904329984013111
X276_RS07625	2340.11151358058	0.46021258045031	0.335348238956733	1.37234232057407	0.169956896859301	0.44092627282062
X276_RS07630	338.01744040663	0.444127250083877	0.383915278351085	1.1568366124719	0.247339120309377	0.546722297433117
X276_RS07640	40.2222467023974	0.441849081451159	0.380361733642245	1.16165492574694	0.245375661675529	0.542838212441493
X276_RS07645	13643.2835955817	0.0977919630965518	0.407146178559504	0.240188827124801	0.810183874860286	0.93200278250747
X276_RS07650	20461.8002732972	0.0977468382627081	0.442496713902901	0.220898450071105	0.825171504276463	0.935881952605497
X276_RS07655	1.54738116571235	-0.0845336600514103	1.91732262993653	-0.0440894290462782	0.964833118991238	NA
X276_RS07660	7.18481297778124	-0.292133359567672	0.816744542910741	-0.357680209930215	0.720582644809467	NA
X276_RS07665	5.68536382820601	0.225786610458363	0.962655789747966	0.234545527968493	0.814561492497483	NA
X276_RS07670	238.078059642232	-0.145764030864784	0.251730708943558	-0.579047472898776	0.562557141238686	0.816079998439693
X276_RS07675	120.15465150595	-0.0140074162754745	0.344292178634524	-0.0406846775637729	0.967547277014531	0.988776955131549
X276_RS07680	171.94281640528	0.213639591997434	0.583971013141039	0.365839377623075	0.714484934584893	0.900002088071142
X276_RS07685	194.093044322678	0.0976628267100313	0.85006335114057	0.114888880433432	0.908533198859476	0.966277059636192
X276_RS07690	197.503785354048	0.081878330010801	0.52903135211019	0.154770279084985	0.877002422690823	0.953837270128153
X276_RS07695	200.427059846532	0.112457257819712	0.251106063418672	0.447847639713146	0.654263159040713	0.867344266492375
X276_RS07705	237.932778931246	0.271288807822179	0.214496957344208	1.264767627388	0.205954639260254	0.493409832983901
X276_RS07710	62.5050936122933	-0.755768820863771	1.55418084753391	-0.486281131351595	0.626767855359446	0.854631644357102
X276_RS07715	675.654967581434	-0.625651897226221	0.356863714769919	-1.75319560754334	0.0795684367383438	0.279073719022196
X276_RS07720	138.31096875947	-1.6594324473286	0.674910861721717	-2.45874313401231	0.0139424333540056	0.0836690445283861
X276_RS07725	259.122121305911	-1.75527525796856	0.585728233554183	-2.99674005351868	0.00272883294581656	0.0246277517425272
X276_RS07730	852.443416518252	-1.80121097127536	0.494119523182082	-3.64529407718144	0.000267086207507088	0.00377869545728442
X276_RS07735	143.596027218898	-2.21139671927601	0.577577746775863	-3.82874293828043	0.000128799451490039	0.00214342803965962
X276_RS07740	308.357186658517	-1.70817696768727	0.52725860773459	-3.23973272817033	0.00119641786890272	0.0124441645139032
X276_RS07750	1290.82965908652	-0.683556130179277	0.228805731577534	-2.98749566047319	0.00281273287920665	0.0252187617432106
X276_RS07755	726.69248996267	0.350981139790962	0.285913800451429	1.22757677046997	0.219605886423215	0.509605723212249
X276_RS07760	917.004424243172	-0.127043855452079	0.446239172754291	-0.28469902063491	0.775874741030777	0.922758640255998
X276_RS07765	6912.68601979687	-0.935333956658931	0.607485380590962	-1.53968142533576	0.123638026665068	0.369509900248865
X276_RS07770	162.036365481585	-0.343737646158219	0.257832184398303	-1.33318362469135	0.182471551804186	0.46126214079992
X276_RS07775	5204.7182728295	-0.426476152868187	0.511890137576198	-0.833140007126439	0.404765772614567	0.699338313383512
X276_RS07780	525.75749792316	-0.195502770587508	0.410754868350801	-0.475959716247454	0.634103077367433	0.858134352323167
X276_RS07785	1443.89740243858	-1.65124915073674	0.814639752226733	-2.02696854189011	0.042665629944259	0.185073955241566
X276_RS07790	64.339322197114	0.633430254187966	0.365908696229122	1.73111560538405	0.0834311475767717	0.286035822018011
X276_RS07795	55.6178963458561	0.815523940499018	0.443187783788161	1.84013181394194	0.0657488875823348	0.246843998777428
X276_RS07800	734.955054904308	-1.68630919350593	0.581896553434935	-2.89795356846788	0.00375606191965003	0.0321956903633845
X276_RS07805	477.465212023935	-1.100138177088	0.474876531418676	-2.31668255704567	0.020521030444162	0.110657974618468
X276_RS07810	959.130157149963	-0.177151593614315	0.290764859150154	-0.609260672462597	0.542351670242336	0.801564183347858
X276_RS07815	1936.84245024007	-0.328698700290012	0.285244317007297	-1.15234092562694	0.24918100580584	0.549179076028533
X276_RS07820	1796.33700809611	0.226515615484737	0.603382376466345	0.375409730743721	0.707355769143581	0.896585600281159
X276_RS07825	9900.47224887897	0.321563046517966	0.618842312480276	0.519620329820636	0.603328225641147	0.838854221902105
X276_RS07830	15075.873117522	0.29147847953873	0.617800016126283	0.471800699142665	0.637069051838018	0.858201631146604
X276_RS07835	282.568980664988	0.427008600128881	0.161624444368212	2.6419803130526	0.0082422846652143	0.0570028175992416
X276_RS07840	68.6899841856053	0.147813687030733	0.417368667187711	0.354156166122202	0.723221851712473	0.901082254508645
X276_RS07845	49.7273087062139	0.0278400949294681	0.367465861239659	0.0757623982689129	0.939608131943714	0.979265761148373
X276_RS07850	817.775793970222	-2.01404097337683	0.820479724163391	-2.45471144997576	0.0140997714561762	0.0842305302767939
X276_RS07855	2.73209516295775	-1.00468870220354	1.28496951138262	-0.781877463475772	0.434286590698436	NA
X276_RS07860	148.534116426937	-0.1975617052483	0.278414067315897	-0.709596706635302	0.477954262492914	0.756760915613781
X276_RS07865	297.230882579785	-0.575727666344767	0.510354535293526	-1.12809356345514	0.259280407167403	0.559660972859734
X276_RS07870	172.428304161603	0.0255744032269533	0.41610020179075	0.0614621264707154	0.950991176053965	0.982929606270688
X276_RS07875	184.387023555012	0.233300031704751	0.493423189561014	0.472819349881614	0.636342067844745	0.858201631146604
X276_RS07880	552.856621694944	1.00931319436711	0.582842242273799	1.73170906492561	0.0833253758361364	0.286035822018011
X276_RS07885	369.543666657798	-0.108287979454607	0.29895568007623	-0.362220846337474	0.717187002661635	0.901035397836568
X276_RS07890	786.246178233001	0.168135731632163	0.212450948700941	0.791409653194068	0.428704978703862	0.71672170389886
X276_RS07895	990.345664433174	0.0357687515625518	0.247536788086937	0.144498730225059	0.885106659062887	0.956386932344095
X276_RS07900	1160.55662608845	-0.510490475785857	0.290553046394933	-1.75696136082488	0.0789243954549356	0.277845547344031
X276_RS07905	944.240387858463	-0.242341004587654	0.255243516813196	-0.949450186290198	0.342391695881051	0.642984765981162
X276_RS07910	948.754792550739	-0.136900453213394	0.379589492370276	-0.360653958987496	0.718358146759241	0.901082254508645
X276_RS07915	4762.76490723206	-0.482819324802293	0.287188488475103	-1.68119316817307	0.0927254000850756	0.30712006334031
X276_RS07920	3672.91984925118	-0.630749108159957	0.201642264538388	-3.12806003048967	0.0017596423789937	0.0171635347128883
X276_RS07925	994.513258648646	-1.07736540551363	0.290140636160137	-3.71325237227024	0.000204612663368933	0.00308564365747539
X276_RS07930	1625.05047710743	-0.681228423890592	0.19433172806057	-3.50549254457443	0.000455763265703888	0.0058504440668282
X276_RS07935	2799.22690874305	-0.141906664785066	0.197821283963882	-0.717347809808854	0.473159513952513	0.752946978403417
X276_RS07940	574.041266912378	-0.321930559519726	0.216400377218644	-1.48766172987978	0.136840125038104	0.390306642501015
X276_RS07945	1168.38122544668	-0.493014371316752	0.184774574662136	-2.66819378271193	0.00762602593671863	0.053550800087935
X276_RS07950	945.668282032008	-0.471290588799425	0.14728825364381	-3.19978394162481	0.00137530643648689	0.0139734319985145
X276_RS07955	2382.79546866205	-0.472077532497992	0.202659284276015	-2.32941478197978	0.01983710272497	0.108114730402674
X276_RS07960	5728.9846960576	-0.656695749119574	0.30930557948327	-2.12312933448099	0.0337430154798667	0.15591702411812
X276_RS07965	483.108162910392	-1.05821419081566	0.533881252737291	-1.98211528385766	0.0474663393261113	0.2000122849266
X276_RS07970	624.170859740554	-1.89785704375154	0.620514807607655	-3.05852015211139	0.00222433118192933	0.0209047410901679
X276_RS07975	92.5204828282614	-0.131967822180554	0.43148601016326	-0.305844961533332	0.759722693340777	0.915470614410714
X276_RS07980	81.6099049245926	-0.192067136023041	0.440592048774023	-0.435929646387131	0.662887774699542	0.872728862718545
X276_RS07985	3724.09183299507	-0.0322220728545546	0.508380224578356	-0.0633818376418538	0.949462449630955	0.98231194661052
X276_RS07990	1330.07480309343	-0.374277052710457	0.375028488150839	-0.997996324375017	0.318281140991362	0.622591280800884
X276_RS07995	1618.57175037538	-0.531959579195534	0.351603059326706	-1.51295492199128	0.130291109577664	0.380745202502636
X276_RS08000	1141.19539358925	0.11369599341335	0.207636070308361	0.547573421344855	0.583984843555896	0.826437330460993
X276_RS08005	4901.2318398012	-1.73809613252595	0.40286067356946	-4.3143852119541	1.60047665924494e-05	0.000376040565071702
X276_RS08010	2656.18218761817	-0.48797629205654	0.218295172184665	-2.23539662912811	0.0253913212210746	0.127853666415062
X276_RS08015	1808.84279767635	2.95632008901293	0.864111717673448	3.4212243955823	0.000623398732725065	0.00754077596606896
X276_RS08020	604.277919372488	0.419871581570422	0.266529707051441	1.57532751682868	0.115180865613277	0.353384609885254
X276_RS08025	408.792159037142	0.306149895046207	0.306754555108855	0.998028847322466	0.318265370508775	0.622591280800884
X276_RS08030	276.523257753248	0.140596631029795	0.287316394727067	0.489344268583606	0.624597985128632	0.853694237160182
X276_RS08035	1996.20506624805	-0.622772119620763	0.356409125846121	-1.74735177765803	0.0805763367482184	0.281963603926777
X276_RS08040	1711.34881643993	-0.469708917161005	0.531540425163737	-0.883674871984224	0.37687174869373	0.675380324386277
X276_RS08045	828.3098406405	-1.01577653395736	0.301933818948269	-3.36423570402159	0.000767559605720801	0.00881699718725171
X276_RS08050	126.204523374535	-0.0853098488316278	0.502188167186795	-0.169876262337132	0.865107449676912	0.950262624368336
X276_RS08055	127.471220296474	-1.03584788360862	0.958537937157521	-1.08065402886438	0.27985103940434	0.584725433449459
X276_RS08060	738.960372513709	-0.695525874281707	0.588579978439719	-1.18170155248144	0.237324142115679	0.533093026015715
X276_RS08065	3339.77669009648	-1.12343585756229	0.416171965543846	-2.69945106968992	0.00694539682187777	0.0504187909979899
X276_RS08070	9237.177776558	-0.81276863691961	0.331240523963227	-2.45371136114325	0.0141390420563858	0.0843693632004067
X276_RS08075	6674.80305856002	-0.794948727478576	0.246814357845344	-3.22083664183223	0.00127816980898553	0.0131643986393167
X276_RS08080	7427.39845856045	-0.820142553005767	0.178434423417536	-4.5963247298232	4.30008364526879e-06	0.000131612425124881
X276_RS08085	889.912396314184	-0.449752091314631	0.433425942477339	-1.03766767799818	0.299424797748544	0.605406342893042
X276_RS08090	862.639606391794	-0.795441840569965	0.41670029261083	-1.90890636429875	0.056274171884596	0.223356686748589
X276_RS08095	2874.83816712065	-0.916563868401512	0.355261799088846	-2.57996742332629	0.00988096358044578	0.0647563865991753
X276_RS08100	664.123600117486	-0.153418667172506	0.314014590370649	-0.488571779392216	0.625144896449808	0.853694237160182
X276_RS08105	1278.05740184328	-0.0206994031038025	0.206880907983992	-0.100054680277235	0.920300914613959	0.970447963530388
X276_RS08110	1662.99169675646	0.201123587573726	0.302560115985755	0.66473925989371	0.506217278312815	0.776288326270496
X276_RS08115	6775.82899243994	0.136684461981347	0.315838436841812	0.432767029080143	0.665184028508829	0.873686933377081
X276_RS08120	2902.62450316245	0.511908102555836	0.323616165815774	1.58183724000751	0.11368673119946	0.349289705956076
X276_RS08125	1961.37752325382	0.600764356108738	0.318688714995768	1.88511336561358	0.0594145339209644	0.232249076086916
X276_RS08130	2979.73679880247	0.198074163512055	0.284635090020651	0.695888070222416	0.486498928941391	0.762610053953095
X276_RS08135	1945.63416263838	-0.0936900376420059	0.212254675225555	-0.441403882116826	0.658920632259311	0.870647218846954
X276_RS08140	2472.38512762387	-0.155959528960428	0.210804274104932	-0.739830962264058	0.459402569219669	0.743089140691828
X276_RS08145	653.712562081606	0.163332829858854	0.287355429510442	0.568400012963453	0.569763381631779	0.820203686413581
X276_RS08150	1221.35598270738	0.247908603600303	0.209672085096756	1.18236341993691	0.237061531188384	0.532952487167563
X276_RS08155	517.045670818009	0.224064165471814	0.141616810359203	1.58218621718346	0.113607065858543	0.349248824540604
X276_RS08160	805.288589470104	0.203703337533311	0.22429492554439	0.908194142328005	0.363775658368041	0.663662090317288
X276_RS08165	3239.59637659178	0.0169220509994635	0.258212686875295	0.0655353197561362	0.947747785669108	0.981397861687275
X276_RS08170	5113.27106595865	0.309570842415458	0.356901582924928	0.867384335699554	0.38573146164235	0.682388128613004
X276_RS08175	1658.04300636299	-0.156879861664367	0.746161419223967	-0.21024922707412	0.833473160444651	0.937241855583501
X276_RS08180	2145.04618581596	-0.283980177237548	0.505505856005234	-0.561774258129678	0.574269832828578	0.821553158059321
X276_RS08185	2329.83580006828	-0.308428059818558	0.235017517143314	-1.31236200419256	0.189398020562419	0.471747175683867
X276_RS08190	1042.00746776919	-0.685997625592677	0.315826240189401	-2.17207292586355	0.0298501627369578	0.143210033258531
X276_RS08195	916.92194224795	-0.593654196212511	0.36221418223756	-1.63895900636811	0.101221797451884	0.325341273020385
X276_RS08200	584.613661421174	0.0683852092164857	0.230411011075967	0.29679661964566	0.766621786387152	0.918336847185418
X276_RS08205	407.46593052919	-0.00618556380646339	0.212565529591439	-0.0290995619955519	0.976785185128118	0.991192099202482
X276_RS08210	999.133489075383	-0.482205597090546	0.241015855760941	-2.00072146941584	0.0454224144204964	0.193077998074016
X276_RS08215	363.821393085621	-1.02923981754195	0.592958628052291	-1.73577003326982	0.0826045047329906	0.285454700203368
X276_RS08220	1135.48825632019	-0.291597536895521	0.264373189920669	-1.1029769583785	0.270037171494225	0.572689449444113
X276_RS08225	877.475921298375	0.410938860652744	0.223148538211112	1.84154852165768	0.0655412169068432	0.246740647053445
X276_RS08230	649.728362026083	-0.0470964457738177	0.401090183005496	-0.117421088247309	0.90652637366219	0.9654432525224
X276_RS08235	299.389217804321	-1.00423317372354	0.428730674946722	-2.34234038385132	0.0191632288985353	0.105719154814456
X276_RS08240	362.941122113486	-0.837064147026287	0.435320820725618	-1.92286724450951	0.0544967243614363	0.219951119872883
X276_RS08245	141.467337293895	1.23943187198452	0.574675382033515	2.15675129078739	0.0310250482266509	0.146706944130156
X276_RS08250	73.0727283673041	0.806854071390394	0.599955903549102	1.34485562458401	0.178671862987462	0.454714707399909
X276_RS08255	28.5980453555385	0.695737890633329	0.754380064882094	0.922264416865349	0.35639066975447	0.656982169848607
X276_RS08260	30.9875290225143	0.768784715990775	0.826786860055691	0.929846316061422	0.352450661740985	0.654533462506281
X276_RS08265	23.5227251765237	0.372614576026252	0.956996834701687	0.389358211558142	0.69701118020133	0.890911531921661
X276_RS08270	22.2825825979235	0.667910227301031	1.01724095463982	0.656589989082303	0.511444587590639	0.780191661817903
X276_RS08275	48.3463224118602	0.793731716668835	0.534031667151374	1.48630084223797	0.137199564048617	0.390525314001012
X276_RS08280	33.3326136208521	0.134218470053698	0.727932655808959	0.184383086790548	0.853712937133229	0.946312381662212
X276_RS08285	117.715805180456	-0.849532051721301	1.02375049962695	-0.829823332961365	0.406638676573235	0.699620580191219
X276_RS08290	4370.27661202481	-1.21998262956391	0.452923468724408	-2.69357344851175	0.00706905682508091	0.0510223374950161
X276_RS08295	360.834436307807	-0.777073031747323	0.517870782410267	-1.50051529868258	0.133480973624238	0.386419342235625
X276_RS08300	1406.41175784894	2.64329435802366	0.550496351085237	4.80165645569263	1.57358491118316e-06	6.2269002913962e-05
X276_RS08305	1196.51540334008	3.30626994681797	0.497843683993536	6.64118086282863	3.11179910197948e-11	6.06570321248815e-09
X276_RS08310	634.428689599265	3.16693655198313	0.53212580634534	5.95148086076443	2.65727100141469e-09	3.17845847282853e-07
X276_RS08315	889.1569241482	2.75984154889082	0.525969605690119	5.24715025171399	1.54469917825955e-07	1.02908250318735e-05
X276_RS08320	4732.33805068247	2.99728164925168	0.559461494536727	5.3574404646626	8.4409168100757e-08	6.13370442594545e-06
X276_RS08325	1715.50062149748	2.91554992659361	0.60761151850149	4.79837830228108	1.5995544932944e-06	6.23589281348771e-05
X276_RS08330	2609.58065627494	3.08606648128684	0.595849822962045	5.1792689405287	2.2275713196375e-07	1.39083116465493e-05
X276_RS08335	5034.56816253851	2.24066442545919	0.534885018745794	4.18905810955994	2.80114670850003e-05	0.000601665368161916
X276_RS08340	6929.49135452551	0.113312469685795	0.238069722389602	0.475963379754603	0.634100467342234	0.858134352323167
X276_RS08345	424.947757405972	-0.636916911651261	0.360524459504891	-1.76663994594414	0.0772885466549742	0.275402587031232
X276_RS08350	1084.90554660685	-0.665398090764924	0.452782821435635	-1.46957450517922	0.141677029394896	0.396409466084709
X276_RS08355	863.341428067043	-0.394240226933453	0.449662467540246	-0.876747016690174	0.380624063111209	0.678094307408989
X276_RS08360	135.742745549989	-0.29404020184634	0.49390556022621	-0.595336893376273	0.551618299471211	0.808456449489553
X276_RS08365	657.728850764436	-0.0915579673097841	0.255709117830864	-0.358055153005315	0.720302039744431	0.901082254508645
X276_RS08370	1736.19822549058	-0.332866847792085	0.314929444700701	-1.0569568942924	0.290531260731996	0.59682514646077
X276_RS08375	1356.77299054145	-0.314633342178113	0.277760309110795	-1.132751267398	0.257318721593301	0.557424641378254
X276_RS08380	1099.34657455014	-0.34652801687508	0.239337570400682	-1.44786301747339	0.1476553643557	0.406225918768452
X276_RS08385	670.044004764162	-0.489225564471964	0.232824984143711	-2.10125887593743	0.035618247622705	0.162161623908561
X276_RS08390	1802.5448090507	-0.674383683289281	0.147776679382345	-4.56353252832564	5.03000122290691e-06	0.000148724137281792
X276_RS08395	1163.96313045585	-1.37883995668105	0.578761340747801	-2.38239816588214	0.0172002885296501	0.0977622175298329
X276_RS08400	16431.2713145267	0.660702429789728	0.414295125306086	1.59476274141916	0.110765301760672	0.342967213057381
X276_RS08405	209.40655808803	-0.295845188606818	0.346497472045196	-0.853816297303978	0.393206783037749	0.690679594854425
X276_RS08410	192.373436626989	-0.162922316490339	1.08375566943791	-0.150331224172363	0.880503299576114	0.954176709442734
X276_RS08415	2567.40126864141	0.33837965487343	0.28905016118611	1.17066066832448	0.241735200763286	0.538177817942968
X276_RS08420	800.599633042358	-1.84038314735	0.533252986320112	-3.45123833257864	0.00055802056435384	0.00689808658617897
X276_RS08425	159.927378158518	-0.0147876598928556	0.415706367684727	-0.0355723680039239	0.971623341510542	0.989599089447373
X276_RS08430	350.913370242299	0.0420874595315277	0.266282790590369	0.15805549971223	0.874413065840901	0.953837270128153
X276_RS08435	305.37331663504	0.184761109038689	0.178323895990809	1.03609843208121	0.30015622363305	0.606186571366362
X276_RS08440	331.124732801017	0.0794754402691599	0.326559111640671	0.243372294436575	0.807717004510446	0.93200278250747
X276_RS08445	17921.0947225862	0.73737152990494	0.316618332521164	2.32889714260513	0.0198645153523439	0.108114730402674
X276_RS08450	445.619175594262	0.115190558717065	0.397901107284199	0.289495446502465	0.772202263955938	0.920650451296759
X276_RS08465	169.237045402639	0.329592723944728	0.620489529132298	0.531181766122041	0.595292827186912	0.834142765938566
X276_RS08470	344.748108378688	0.389864854321668	0.47061740300297	0.828411469346381	0.407437513327539	0.700503649291939
X276_RS08475	1347.18655612897	-1.05998719601089	0.517407526300282	-2.04865051652867	0.0404963011382674	0.178055165322223
X276_RS08480	300.895817648204	-0.812358657020575	0.480231264199719	-1.69159885576032	0.0907224848199204	0.30258075893995
X276_RS08485	120.657833228128	0.229126312936658	0.616454335636969	0.371684161649876	0.710128018703906	0.898414365970831
X276_RS08490	436.863410092338	-0.165112171416755	0.54211736051137	-0.304569053573579	0.760694392506783	0.915931042727796
X276_RS08495	463.12715757605	-0.256289307311927	0.387401729574797	-0.661559533028475	0.508253549227372	0.778347737336263
X276_RS08500	15.0764764385162	-0.268111575008797	1.0749730860199	-0.2494123606401	0.803041824799994	0.931550723480312
X276_RS08505	197.245876801677	1.78230882811192	0.542695888689198	3.2841760279718	0.0010228101692569	0.0110390938758947
X276_RS08510	188.288352772469	0.142837167460866	0.187056851257655	0.763602971505813	0.445103877947254	0.730068499752677
X276_RS08515	62.2880347701106	-0.346595064701052	0.385069878036857	-0.900083554881117	0.368075786922571	0.666844360266263
X276_RS08520	788.876908755504	-1.2495503423773	0.447599479225436	-2.7916706796434	0.00524366943049388	0.0408850847595397
X276_RS08525	229.938459308051	0.351412053953251	0.378786533845184	0.92773111648388	0.353547063349971	0.655413242131348
X276_RS08530	301.365079508873	0.338389940584557	0.332519827781168	1.01765342188031	0.308842689950942	0.615464187994125
X276_RS08535	859.759705073141	0.11272776737044	0.317095242331041	0.355501288955811	0.722214079460617	0.901082254508645
X276_RS08540	644.58827981462	0.128874149884754	0.228711688405552	0.563478634534122	0.573109004758204	0.821553158059321
X276_RS08545	218.491774266891	-0.017964210224034	0.356044138003448	-0.0504550091030008	0.959759801244396	0.986603103628049
X276_RS08550	138.928133376922	-0.791145259245857	0.369318123165029	-2.14217827293662	0.0321791391834148	0.150407468492284
X276_RS08555	84.4868340667992	-0.857639815794515	0.569239219246482	-1.50664217572675	0.131902400622498	0.383749217510342
X276_RS08560	56.1460355104869	-0.103331084273223	0.666701271402227	-0.154988581401524	0.876830319249053	0.953837270128153
X276_RS08565	375.986840410201	-0.814632021850011	0.468826722761456	-1.7375972449943	0.0822818056256994	0.285184242377709
X276_RS08570	663.489080590174	-0.513115596212295	0.320378895983807	-1.60158987575208	0.109246331076584	0.342036549944117
X276_RS08575	120.174108383426	-0.989074855449144	1.37173851977568	-0.721037458079754	0.470886468627855	0.752588971876223
X276_RS08580	689.822180648697	-0.29665084976846	0.631193773981732	-0.469983802116916	0.638366590197267	0.858760128183459
X276_RS08585	295.419940288677	-0.24135193423283	0.577154343443384	-0.418175721927155	0.675818645004381	0.878664409253473
X276_RS08590	530.853210271243	-0.175140949541415	0.628433423987773	-0.278694516962584	0.780479270697991	0.924133947630307
X276_RS08595	273.916014560256	-0.345104641080854	0.860852666846491	-0.400886997707813	0.688503323207493	0.887048467574305
X276_RS08600	303.446993644276	-0.378631189881029	0.56342316551404	-0.672019208751532	0.501571467735754	0.772830117637018
X276_RS08605	622.603914089181	-0.338814647931552	0.443264119713353	-0.76436289982292	0.444651011264515	0.730068499752677
X276_RS08610	590.501596288556	0.105060514950423	0.414851668037036	0.253248385013227	0.800076278972893	0.931240199740749
X276_RS08615	248.777662442643	1.7692368373775	0.725569215311339	2.43841221490954	0.0147519412130909	0.0871005185673852
X276_RS08620	126.718237759214	-0.0511054582353499	0.228392908530979	-0.223761142865861	0.822943166820302	0.93564624113326
X276_RS08625	445.316548565431	-0.353912379545005	0.370002098059797	-0.956514520865792	0.33881235168219	0.641427844209844
X276_RS08630	33.6095452723479	0.247946437256781	1.06248962843073	0.23336363068597	0.815479052075065	0.934232967146511
X276_RS08635	211.970563212125	-0.120603135776927	1.07032116788142	-0.112679389510391	0.910284741956831	0.967257944057905
X276_RS08640	2616.54910352853	-0.929145797454756	2.23238583601497	-0.416212010694967	0.677254871697236	0.879228512516663
X276_RS08645	1088.06758724818	-0.149321276526092	0.686764488208846	-0.217427195333786	0.827875439284342	0.936408432614118
X276_RS08650	228.017240606921	0.575252799105485	0.391050955492228	1.47104307258729	0.141279468770495	0.395928564504322
X276_RS08655	1231.79338205184	-0.844035199849032	0.355008870299808	-2.37750453710139	0.0174302285451681	0.0988526862426938
X276_RS08660	2105.61745115694	-0.247247124601223	0.502852803777247	-0.491688865497006	0.622939310748216	0.853339300486169
X276_RS08665	2073.63862430799	-0.495772189558263	0.475147734845843	-1.04340640436624	0.296760108643116	0.60326321042438
X276_RS08670	2311.08781607237	-0.625946945677736	0.495643791578362	-1.26289677448481	0.206626279286808	0.493755467431523
X276_RS08675	2364.34978535894	-0.648693608288746	0.510878788710218	-1.26976030836289	0.204170023146859	0.49128968140534
X276_RS08680	2438.95182239096	-0.717255713001191	0.469908998185407	-1.52637152250954	0.126917365607206	0.375522327562586
X276_RS08685	1031.55450619166	-1.17526159377351	0.575000084295845	-2.04393290691906	0.0409601757256806	0.17949492493277
X276_RS08690	370.132322326259	-1.18447390293358	0.310454816898038	-3.81528595616087	0.000136025320251858	0.00223719143901728
X276_RS08695	148.081083213827	0.805026049836209	0.446084024183128	1.80465115582289	0.0711292876261198	0.261055398030871
X276_RS08700	1342.53941548302	-0.131748546822761	0.611256238902553	-0.215537344959132	0.829348399131615	0.936515530539958
X276_RS08705	252.041965239307	-0.25204719407243	0.424147040439014	-0.594244849171995	0.55234835979099	0.809105086148507
X276_RS08710	242.470015163179	-0.277794209965174	0.491848286376735	-0.564796539216557	0.572212161253029	0.821550891974482
X276_RS08715	3036.18984840494	0.0166899101602598	0.35028349920017	0.0476468637499888	0.961997682546756	0.987471356597816
X276_RS08720	889.635777188095	1.43621321419924	0.413119817194292	3.47650525204357	0.000507994278850829	0.00638084460523129
X276_RS08725	1505.07167434039	1.37398624366326	0.231726837763913	5.92933583749631	3.04162427382623e-09	3.49473254526771e-07
X276_RS08730	266.768698979387	-0.355826328356371	0.235043141727776	-1.51387666851596	0.130057122643913	0.380569027744636
X276_RS08735	104.260291037289	-0.482900392007211	0.313391983718028	-1.54088303816251	0.123345254706121	0.36907182688256
X276_RS08740	3742.8687021961	-1.82719139231556	0.612270631621615	-2.98428717293886	0.00284239862970159	0.0254414013403392
X276_RS08745	238.246528318858	0.657240179509846	0.274463562004396	2.39463546530566	0.0166368965544873	0.095381248982861
X276_RS08760	176.202170305179	1.44997338501238	0.577871199807694	2.50916360859463	0.0121017418654509	0.0744059199040513
X276_RS08765	1500.57467437792	0.0392048831872188	0.22799770781738	0.171952970766798	0.863474502078442	0.949819011269232
X276_RS08770	1542.52808619216	-0.0705109238683836	0.28792163789266	-0.244896230739944	0.806536780277939	0.931899687069767
X276_RS08775	389.613273069729	-0.883296868148275	0.289260707138488	-3.05363585979683	0.00226086324198257	0.021134854782512
X276_RS08780	2017.33291507824	-0.382758223166896	0.585213107452113	-0.654049299806936	0.513080044119913	0.780986864159383
X276_RS08785	1232.61848328045	-0.275991489165326	0.486914355652124	-0.566817317997722	0.570838303358511	0.820628787373899
X276_RS08790	8051.34348969944	-0.855322118807055	0.883985901353651	-0.967574389475326	0.333256972851217	0.635943237170397
X276_RS08795	13775.3815178667	0.0149659640947604	0.463314189377017	0.0323019765806956	0.974231232945327	0.990415101215232
X276_RS08800	2559.03908894403	-0.926991897243677	0.340137832745017	-2.72534192907201	0.00642349260757273	0.0478103839670926
X276_RS08805	1252.95114066449	-0.729903385852133	0.166575922926952	-4.38180604391558	1.17699566298794e-05	0.000294977532109788
X276_RS08810	512.035564606933	-0.949076994150652	0.267863000501219	-3.54314329479906	0.000395387798768265	0.00520231496229345
X276_RS08815	128.166036628432	-0.728469264817188	0.471551692224836	-1.54483437728785	0.122386329702737	0.367228764666763
X276_RS08820	8558.87886651522	-0.433559653660384	0.481605414078182	-0.900238329941203	0.367993432132376	0.666844360266263
X276_RS08825	13696.5956251417	-0.252533123448386	0.569951121744566	-0.443078562027225	NA	NA
X276_RS08830	6796.66059869777	-0.137219946901315	0.486913375647042	-0.281815932287686	0.778084653685948	0.923548693739611
X276_RS08835	139.170030185246	-1.73697489686248	0.49681640039786	-3.49621086476107	0.000471915615634108	0.00601378180407339
X276_RS08840	357.927029518721	-0.206691674003928	0.654004653248703	-0.316040066346941	0.751972096930112	0.913742848700145
X276_RS08845	1432.29865235236	-0.0680798708723929	0.333720911669681	-0.204002411870967	0.838351614145137	0.94017569683483
X276_RS08850	72.0569826875037	0.188231071060315	0.31938208964439	0.589360133719136	0.555619713709459	0.811158544591646
X276_RS08855	206.727184633012	0.0609336816538792	0.267296747409775	0.227962675357459	0.81967525731311	0.935578156417024
X276_RS08860	196.027794274572	0.100994174935277	0.222685667047686	0.453527953883309	0.650168619061616	0.865630519130101
X276_RS08865	569.786552385174	0.102504148105952	0.29468348845406	0.347844898415242	0.727956668658544	0.902826983794301
X276_RS08870	352.511421658603	-0.0745987449494666	0.29072587257052	-0.256594792509812	0.79749159541893	0.930383451145972
X276_RS08875	271.327008623152	0.335954041113499	0.469117976057102	0.716139773489742	0.473905046826568	0.752946978403417
X276_RS08880	420.886179283229	0.424416165811745	0.340643287468089	1.24592552216812	0.21279173922275	0.501071309299635
X276_RS08885	255.672062386181	0.403812755035873	0.276077347009001	1.46267978670017	0.14355501966708	0.399328788851925
X276_RS08890	603.176124978929	0.326929031611666	0.323410910110278	1.01087817816718	0.312074739541976	0.618858083726232
X276_RS08895	128.218878793535	-0.458218243729106	0.792399675984684	-0.578266571297743	0.56308415982009	0.816118477184508
X276_RS08900	115.212261211586	-0.394830836690059	0.344940021378065	-1.14463620403534	0.252359888494598	0.552068910059371
X276_RS08905	1007.12704172845	-0.104600386782317	0.457445441992349	-0.228661993716108	0.819131636779879	0.935334678570654
X276_RS08910	244.03832245034	0.596044573581161	0.247583842181741	2.40744536609796	0.0160645656447595	0.0931143270797015
X276_RS08915	534.684424045167	0.609759030059564	0.375025903556034	1.62591176843457	0.103968426248667	0.3310259088607
X276_RS08920	618.906613581607	0.763991116757591	0.40971325397489	1.86469710058346	0.0622238734207324	0.239389068576984
X276_RS08925	570.315301103926	0.858299762209724	0.340021497821881	2.52425145971018	0.0115944959283355	0.0726450381795594
X276_RS08930	211.056607157447	0.446276460409521	0.450732194512008	0.990114453423254	0.322118179566519	0.626036919888697
X276_RS08935	4.44589637345031	0.248976931769815	1.20834131751497	0.206048513082258	0.836753016306287	NA
X276_RS08940	9.76361494261665	1.07212905763341	0.958378489883202	1.11869065191986	0.263272134600672	NA
X276_RS08950	271.411216915388	-0.710014526633014	0.340379680320484	-2.08594862644122	0.036983276879435	0.166646392308618
X276_RS08955	11.219739632232	-0.0240437542179914	0.498434245186698	-0.0482385679759732	0.961526113150764	0.987471356597816
X276_RS08960	45.9848429971521	-0.185604364597245	0.416490183498161	-0.445639229809277	0.655857868228972	0.868153913603893
X276_RS08965	312.004953033694	-0.245582616711899	0.312611357266995	-0.785584435763645	0.432110985725585	0.719034109417306
X276_RS08970	269.023933098802	-0.749388006711394	0.294317033951918	-2.54619311919887	0.0108904920577882	0.0691395171292394
X276_RS08975	59.167715740602	-0.397416111999419	0.453383238552305	-0.876556692453839	0.380727470718898	0.678094307408989
X276_RS08980	25.1683664886291	0.0620657434188115	0.402119226990315	0.154346619740981	0.877336440456183	0.953837270128153
X276_RS08985	32.2934383329698	-0.599427554136955	0.50294719671832	-1.19182999338332	0.233327912619678	0.528401378707988
X276_RS08990	67.4403002580155	-0.594296238490645	0.813455983772887	-0.730581924954614	0.465034555730295	0.745954546421379
X276_RS08995	94.4653813050341	0.772704548529509	0.422524898151688	1.82877873448325	0.0674327619310214	0.251522768279919
X276_RS09000	165.098038854795	0.556165593836315	0.485579556915412	1.14536451528003	0.252058191183638	0.552068910059371
X276_RS09005	76.9754898161587	0.310762229932146	0.606116497952657	0.512710396403728	0.608153916216007	0.842514888403487
X276_RS09010	108.534116798475	-0.108769119768773	0.382488255248091	-0.284372443536137	0.776124974512727	0.922758640255998
X276_RS09015	634.785184229719	0.0819768257133308	0.327753848240911	0.250117050198827	0.802496830798853	0.931526427105065
X276_RS09020	508.726742398563	0.230263340380553	0.525010297810535	0.438588235965707	0.660959922627951	0.872056172672576
X276_RS09025	237.707080039749	0.334594433222713	0.328949386784301	1.0171608358769	0.309076923592717	0.615464187994125
X276_RS09030	257.562812722572	0.533660577760583	0.352490076910706	1.5139733363211	0.13003260226405	0.380569027744636
X276_RS09035	119.821797968525	-0.835857179518089	0.484031851086975	-1.72686400211274	0.0841920907688835	0.287916162259021
X276_RS09040	41.0019463974954	0.312687885083739	0.424539914239674	0.736533538062599	0.461406064995366	0.74325199429704
X276_RS09045	24.2270061860194	-0.401665322218277	0.910947706521864	-0.440931262401325	0.659262760386373	0.870690064721074
X276_RS09050	23.6004617993011	-0.494023082730245	1.02381856370499	-0.48252991325189	0.629429553871613	0.856212908251822
X276_RS09055	487.066048560864	-0.162853105242146	1.30805454022376	-0.124500240803636	0.900919209730214	0.963923114618848
X276_RS09060	247.902294215873	-0.459651606549351	0.34904157021381	-1.31689645524969	0.187873334854205	0.469727962630727
X276_RS09065	153.038655686273	-0.595001381060818	0.547340059012864	-1.08707808109992	0.277002303814311	0.581676202291502
X276_RS09070	1118.51169933066	0.314327779731347	0.195405007560926	1.60859633872659	0.107704635344553	0.339634209597592
X276_RS09075	400.027012902319	-0.631329547296606	0.472331390638274	-1.33662415797407	0.181345349345613	0.459297677384966
X276_RS09085	54.4374684854966	-0.800158043532721	0.509548090303272	-1.57032880460112	0.116338636254504	0.356189786275423
X276_RS09095	356.589678792126	0.262932555673718	0.374599114799674	0.701903836089755	0.482739136451974	0.760535175396144
X276_RS09100	156.974630476119	0.315040443562271	0.229814471661407	1.37084684565222	0.170422704140124	0.441720945326026
X276_RS09105	79.9346223715304	0.0354249521874043	0.655107936988309	0.0540749854905765	0.956875421767253	0.985225954775551
X276_RS09110	250.622956490604	0.398565849509287	0.431488990611255	0.923698769103404	0.355643173160723	0.656293836025556
X276_RS09115	3896.67346504438	-0.105090703269647	0.470836023134562	-0.223200218560194	0.823379681845417	0.93564624113326
X276_RS09120	1236.38232190122	1.09018446310633	0.612602033627798	1.77959654598322	0.0751420118994935	0.270871512758243
X276_RS09125	444.739504209433	1.40081628294378	0.610967120918307	2.29278505337292	0.0218603829483309	0.11604331935314
X276_RS09130	996.101196442505	1.88083797982114	0.522896724047853	3.59695881293954	0.000321959439283435	0.00435597051143629
X276_RS09135	527.310750987225	1.8495506408639	0.546610729459758	3.38367057428949	0.000715237637169114	0.00834655362399345
X276_RS09140	2267.12253896175	0.0157741754943016	0.225851182681244	0.0698432273279904	0.944318440730875	0.98082526683971
X276_RS09145	905.039548298062	0.111109377486975	0.389639911817973	0.285159127997344	0.775522232011191	0.922668897936071
X276_RS09150	866.837973036205	-0.0595247217619525	0.347960491588487	-0.171067472316222	0.864170712152299	0.94990193359598
X276_RS09155	568.077114780351	-0.0924946493307054	0.252192197700349	-0.366762533393703	0.713796157001982	0.900002088071142
X276_RS09160	4541.34872641078	0.370264122852197	0.326555721948999	1.1338466851609	0.256858864182515	0.557424641378254
X276_RS09165	2667.34304745822	1.30129065863974	0.344881535473839	3.77315258948809	0.000161197629585973	0.00254769707060352
X276_RS09170	2093.58375774893	0.594978808709706	0.290806831507979	2.04595884362291	0.04076042008609	0.179066853850661
X276_RS09175	50955.0171092357	-0.175423441895151	0.278612172002055	-0.629633086862612	0.528934670747413	0.792170115334499
X276_RS09180	84314.9965273928	-0.347424781342358	0.327208562062144	-1.06178389450694	0.288333802922857	0.595756180617598
X276_RS09185	3819.30315019364	-0.862558416846816	0.382244236775671	-2.25656356292699	0.0240353593254396	0.122944249963916
X276_RS09190	1381.00185119757	-0.802663189917674	0.258325095810813	-3.10718239510695	0.00188879822364591	0.0182398991762356
X276_RS09195	914.56295296244	-0.194099391091834	0.25827967886606	-0.751508566001009	0.452346647510671	0.738191528716813
X276_RS09200	928.201263404367	0.160370913830058	0.303925750899284	0.527664777846358	0.597732023965097	0.835961510291462
X276_RS09205	236.519361711995	0.573264404771803	0.462660368622571	1.23906096923435	0.21532291998115	0.504112334457647
X276_RS09210	118.477311893003	0.120342482801845	0.409501439396461	0.293875603903151	0.768852960659056	0.918948393648654
X276_RS09215	24.6722125335703	0.0759189288786018	0.466068769983018	0.162892117576056	0.870603377200502	0.952992007946389
X276_RS09220	92.994253824025	-0.633126426552086	0.29456803010886	-2.14933856304131	0.0316075717161132	0.148793067926569
X276_RS09225	83.5506917956456	-0.260111999059193	0.468830815488098	-0.554809945221692	0.57902466392481	0.823938020815553
X276_RS09230	100.521516781735	-0.499718652184421	0.355106622753118	-1.40723551791328	0.159357562845247	0.423933996824661
X276_RS09235	66.6186496841831	0.155967000627736	0.306855310328874	0.508275383797587	0.611260230805784	0.844788172130492
X276_RS09240	107.997663592324	0.111962996367028	0.31062345219963	0.36044604994948	0.718513594742017	0.901082254508645
X276_RS09245	139.063541559381	0.936415308149723	0.496800551757458	1.88489184409539	0.0594444414714985	0.232249076086916
X276_RS09250	227.541673371257	0.733847833785014	0.292090790645635	2.51239634143522	0.0119914328063188	0.0740738390371547
X276_RS09255	1109.78146365451	0.501360441008232	0.67862360879526	0.738790154822762	0.460034430990174	0.743089140691828
X276_RS09260	1691.01166286609	0.29307764628274	0.596629897254983	0.491221857354371	0.623269541331569	0.853410200536016
X276_RS09265	6053.83446958042	-0.152610964893696	0.390393553624251	-0.390915688737478	0.695859556960154	0.890626896292355
X276_RS09270	427.17139298626	-0.611636856129039	0.402818407799695	-1.51839351004332	0.128915226780354	0.379463556233223
X276_RS09275	349.912016794417	-0.686828658212896	0.422780106112875	-1.62455292546221	0.104257854533015	0.331346067878779
X276_RS09280	755.101444323812	-0.618674764184787	0.254182666112754	-2.43397700420039	0.0149339438196223	0.0876423657214238
X276_RS09285	9181.36595575005	-0.337425791151112	0.347726455058404	-0.970377106034218	0.331858556003164	0.634608040996575
X276_RS09290	16948.7314416824	-0.403335063582983	0.365139432934985	-1.1046056032376	0.269330522091268	0.572259401601269
X276_RS09295	8398.80340391673	-0.683385407856997	0.474165747701322	-1.44123739677515	0.14951762666215	0.408572829243456
X276_RS09300	8781.08292159713	-0.606489730541078	0.464749000230837	-1.30498340015759	0.191898500300725	0.475052590349349
X276_RS09305	2887.85316632269	-0.646887514997593	0.464842045554838	-1.39162866436805	0.164034874128553	0.431657771269287
X276_RS09310	1955.78806890484	-1.44656526151796	0.454891899339766	-3.18001983244264	0.00147264973186185	0.0147348964615759
X276_RS09315	3598.35544913662	0.140105864580039	0.427646165483855	0.327621000463123	0.743198241486847	0.909215216210016
X276_RS09320	182.253194046056	-0.246084457960157	0.233749903767414	-1.05276816800325	0.292447257417056	0.599590929406297
X276_RS09325	1275.17137577995	-1.04709584599444	0.523477700287787	-2.00026829303098	0.0454713008678763	0.193077998074016
X276_RS09330	214.884815884496	0.303449631746955	0.336907311735726	0.900691736797284	0.367752243371512	0.666844360266263
X276_RS09335	1175.35933004572	0.339928403223806	0.27589598706539	1.23208897251282	0.217915850257721	0.507698592256035
X276_RS09340	295.576206835074	-1.51098316991918	0.587514793666238	-2.57182148638381	0.0101165040287651	0.0657322971646797
X276_RS09345	102.144490463543	0.131612171217011	0.269804529279339	0.48780564050779	0.625687515758468	0.853992063131954
X276_RS09350	414.97156460246	0.261188165016458	0.311301120852561	0.839020959195846	0.401457548275985	0.698008284300136
X276_RS09355	1622.33856715906	0.02234416557527	0.177155199564104	0.126127630632624	0.899630896039264	0.963295967899916
X276_RS09360	89927.7041521727	0.30042189344711	0.884257040816517	0.339744983166549	0.734048582881248	0.904329984013111
X276_RS09365	332.252859912264	-0.0671186697585559	0.236767984838325	-0.283478654448942	0.776809942145037	0.922758640255998
X276_RS09370	2884.34738817038	-0.0373810619852852	0.553312651474109	-0.0675586612482046	0.946136963721354	0.981064194930991
X276_RS09375	199.033372513332	0.686247618096199	0.281212522637762	2.44031671014941	0.0146743904917274	0.0867767608516419
X276_RS09380	414.981041906928	0.702742758352077	0.29815505467375	2.35697080205814	0.018424695486971	0.102949988970762
X276_RS09385	13145.2331625156	-0.167635123112775	0.358684161995584	-0.467361374921368	0.640241352211398	0.859808685044293
X276_RS09390	253.107024434091	-0.108480976911701	0.353489989719147	-0.306885569794752	0.758930473083015	0.915470614410714
X276_RS09395	2731.17171704586	-1.1479771045571	0.488283132852556	-2.35104804429882	0.0187206164968033	0.10360315943499
X276_RS09400	124.722584876607	-0.171508888792566	0.454149221453751	-0.377648756599337	0.705691539703087	0.895906082834667
X276_RS09405	2403.22281970046	-0.0754575683191944	0.212095066225494	-0.355772388589982	0.722011028644947	0.901082254508645
X276_RS09410	3399.53132636799	-2.63724055485055	0.463354372102486	-5.6916276475044	1.25834030885313e-08	1.12248221110069e-06
X276_RS09415	325.453364908552	0.233146644854629	0.219857927943493	1.06044229123524	0.288943430845406	0.595826600926936
X276_RS09420	489.232836701864	0.165984720893381	0.169573631534258	0.97883567976692	0.327661177110843	0.632141046603507
X276_RS09425	1380.8075712226	-0.278393532267689	0.418494016819438	-0.665227030922653	0.505905293832889	0.77603601324468
X276_RS09430	140.56445541219	0.553094009286495	0.568765594524525	0.972446319909469	0.330828557814165	0.633606513746706
X276_RS09435	1137.7502253195	-1.00765573691242	0.442418295516481	-2.27760865028441	0.022749904656545	0.119137062892932
X276_RS09440	4849.58078659076	-0.390077205125201	0.746782707080272	-0.522343650203555	NA	NA
X276_RS09445	10956.7505961372	-0.392882256903154	0.755113915776185	-0.520295347092509	NA	NA
X276_RS09450	3700.5239929353	-0.257634249750947	0.844786786936884	-0.304969554134605	NA	NA
X276_RS09455	320.357858174125	-1.29089978803299	0.531527434478005	-2.42866069425134	0.015154707648131	0.0885230037204369
X276_RS09460	45.0514639846273	-0.578215254182445	0.320933997712396	-1.80166407518038	0.0715982734805564	0.261834575653192
X276_RS09465	39.5565644170721	-0.458986882291236	0.319261318651632	-1.43765265466459	0.150532632908062	0.410027958501547
X276_RS09470	43.7239937780108	-0.684782034356541	0.432696686924709	-1.58259135105348	0.113514636091459	0.349168632232233
X276_RS09475	50.9297828235818	-0.375361634022035	0.472591129555674	-0.794262969715379	0.427042356790197	0.715483813588952
X276_RS09480	10698.7143182908	-0.183792044583811	0.860362195705424	-0.213621711299294	0.830842067035302	0.936831761923803
X276_RS09485	498.845656736627	0.164258128942793	0.463073868809681	0.354712584765393	0.722804921963827	0.901082254508645
X276_RS09490	3239.41839567503	-0.34529697644268	0.241842794374937	-1.4277745067209	0.153356772825229	0.41453341071261
X276_RS09495	400.16711474136	-0.378874325344328	0.302830458503263	-1.25111036458126	0.210894214623596	0.497952557902191
X276_RS09500	1295.41842922811	-0.00492314066012856	0.420428436469939	-0.0117098184448819	0.990657130168994	0.99786309812133
X276_RS09505	1065.08268274318	-0.155936436536632	0.436388554660261	-0.357333928379566	0.720841833197731	0.901082254508645
X276_RS09510	681.088556041039	-0.111681134066276	0.188274991390724	-0.59318092775533	0.553060075061534	0.809442484718813
X276_RS09515	515.793602794121	-0.179903620629757	0.439488794060681	-0.409347457912471	0.682284692493416	0.881842911736947
X276_RS09520	294.311879466762	-0.732060449438558	0.446508347300672	-1.63952242743986	0.101104503773501	0.325341273020385
X276_RS09525	378.382933815198	0.142896982927692	0.211481990330717	0.675693389797537	0.49923533368641	0.770972875936496
X276_RS09530	685.478973450868	0.123555398330781	0.384649657138862	0.321215412616829	0.748047152962232	0.912392158989624
X276_RS09535	1039.11500294251	0.475148313583433	0.191156666817988	2.48564866448446	0.0129315562251044	0.0780490601063352
X276_RS09540	461.828845372482	0.44475891138912	0.260045192197467	1.71031391748012	0.0872078395502292	0.294592336041628
X276_RS09545	890.294799211288	0.0903136850863224	0.474298679012656	0.190415215311853	0.848983775696676	0.944478337756329
X276_RS09550	14.1137175376948	-0.49696521224118	1.43767789016061	-0.345672153437416	0.729589113953377	0.903120624981266
X276_RS09555	194.119392438449	0.490483790877908	0.320942089614123	1.52826259549699	0.126447352862013	0.375522327562586
X276_RS09560	43298.5072222013	0.0169450266155948	0.36588889805179	0.0463119452539287	0.963061618590015	0.987471356597816
X276_RS09565	134.567963272875	-0.145401098474413	0.417352703100565	-0.348389018195427	0.727548048778615	0.902826983794301
X276_RS09570	4973.60535273899	-1.48543710883883	0.543444699632166	-2.73337307336746	0.00626892801337516	0.0468655797363543
X276_RS09580	156.347919676475	0.926060473792719	0.216972346285309	4.26810369914601	1.97141684049172e-05	0.000447222708254652
X276_RS09585	5064.94772329449	0.772453317846553	0.675934095691831	1.14279383562673	NA	NA
X276_RS09590	8126.7361958038	4.13364326855166	0.465181566142215	8.88608571236446	6.32995310255858e-19	4.16431789734572e-16
X276_RS09595	4439.79098263021	2.45313502624726	0.481569077945069	5.09404598134741	3.50501699289836e-07	1.94177941406569e-05
X276_RS09600	69.9693831659373	-1.23124270309682	0.94006716921762	-1.30973907334891	0.190284120472847	0.472612235039449
X276_RS09605	2568.81281815275	2.98414517710661	0.477285914038194	6.25232190880832	4.04394768063187e-10	6.44948383126229e-08
X276_RS09610	3518.74356086558	3.81774997721584	0.643950079402021	5.92864276181322	3.05448787920036e-09	3.49473254526771e-07
X276_RS09615	210.808349776185	-0.200817368729548	0.421886625817826	-0.475998423368516	0.634075501136606	0.858134352323167
X276_RS09620	830.128052913013	-0.642405605259457	0.511659395280944	-1.25553368350975	0.209285088312411	0.496384489567886
X276_RS09625	976.972698121438	-0.299732494799412	0.766342923394661	-0.391120587989109	0.695708103337577	0.890626896292355
X276_RS09630	157.925715040851	-0.0475144125917982	0.328956239875237	-0.144439918847014	0.885153096608035	0.956386932344095
X276_RS09635	291.138191791885	-0.0081915957509265	0.487726994735527	-0.0167954528647085	0.986599797474869	0.995680677681733
X276_RS09640	518.519351704278	-0.524597397463539	0.426096568384325	-1.23117020034381	0.21825921426365	0.508152514034047
X276_RS09645	401.234048237236	0.0641643709831216	0.194008068982871	0.330730424355632	0.74084811904715	0.907185586446056
X276_RS09650	1029.43320484847	0.00261117080062584	0.322034591041842	0.00810835504402872	0.993530539586506	0.998272476106106
X276_RS09655	1072.1057555638	0.214409444543852	0.325457875886663	0.658793227724861	0.510028556722131	0.779407750879378
X276_RS09660	1630.13272410398	-0.459314779156788	0.260924060369726	-1.76033892200645	0.0783503585627692	0.276905803458628
X276_RS09665	491.431872239493	-0.685750986180865	0.44075854517756	-1.55584274810738	0.119745490169057	0.362195698137785
X276_RS09670	628.650899469599	-1.28123412716896	0.579628009029259	-2.21044205457691	0.0270744978571688	0.134048054771665
X276_RS09675	146.759619856603	0.51555484651215	0.293809876282648	1.75472265614442	0.0793067587584247	0.278755812636215
X276_RS09680	243.304648133377	0.325237645755542	0.296160782907404	1.09817931517702	0.272126196661539	0.575643156362411
X276_RS09685	1942.72531651778	0.739074962704141	0.395242835880403	1.86992627218114	0.0614940568979731	0.237765625065749
X276_RS09690	444.079525093556	0.434294559542309	0.220184413542256	1.97241281776271	0.0485624997897982	0.202600843027568
X276_RS09695	791.262076563997	-0.0629737737659351	0.326209007071235	-0.19304731751991	0.84692191098005	0.943152567723394
X276_RS09700	55457.5575558117	0.134451249561986	0.891342403358702	0.150841303022671	0.880100903910422	0.954176709442734
X276_RS09705	513.83667898491	-0.670939611251232	0.705873433770823	-0.950509792764162	NA	NA
X276_RS09710	2021.26403123083	0.58473439425098	0.223547237445479	2.61570843340701	0.00890425562350087	0.0600039658725801
X276_RS09715	1754.64029737578	-0.993669358185599	0.437603117070971	-2.27070904987279	0.0231645968166189	0.120141327600055
X276_RS09720	275.94993571995	-0.447398583897105	0.415796250454479	-1.07600437331526	0.281925300522089	0.587551462510744
X276_RS09725	85.4797201122995	0.286024537346607	0.349242256684238	0.818986053011366	0.412794370948747	0.703313944416722
X276_RS09730	136.788078733224	-0.802024635202287	0.272779015393911	-2.94019917200783	0.00328001331902733	0.0285806458576835
X276_RS09735	202.874079145076	-1.05320620948075	0.247039812634734	-4.26330557106594	2.01424768243874e-05	0.000454977920715668
X276_RS09740	9.3011976315238	-0.427707297869886	0.753326484926765	-0.567758211649051	0.570199158557201	NA
X276_RS09745	8.97454413438962	0.0659506316735548	0.630805510373171	0.104549866145811	0.916732997607911	NA
X276_RS09750	5.78435854920679	-0.278199809315104	0.94780013224368	-0.29352159790961	0.769123493379121	NA
X276_RS09755	22.844606550508	-0.638903483031707	0.481145341218896	-1.32788043091752	0.184217610456821	0.464328881386598
X276_RS09760	41.0021122471181	0.299260093528864	0.400113473437367	0.747938056066762	0.454497521610337	0.739190499454636
X276_RS09765	50.1013946956176	0.193819935483458	0.409976370182335	0.472758796799086	0.63638527319218	0.858201631146604
X276_RS09770	59.7155629724	0.0557793947624497	0.330073158165353	0.16899100512289	0.86580371651705	0.950505832296461
X276_RS09775	1940.61434050583	-1.87536652615803	0.701748947265317	-2.67241801140742	0.00753067745779752	0.0531999402152864
X276_RS09780	635.443010176693	0.117256533393695	0.342385690224458	0.342469141501869	0.731997863041677	0.903707425096961
X276_RS09785	501.243581604201	-0.169243905591673	0.24489476965339	-0.691088281841263	0.489510063849627	0.763468247147947
X276_RS09790	246.087129840768	-0.496523375151001	0.277595342627939	-1.78865888184764	0.0736697687695745	0.266518443272614
X276_RS09795	19.766231718441	0.151216373906753	0.705985156743511	0.214192001718941	0.830397333056922	0.936644055696224
X276_RS09805	149.411062046089	-0.0907285570269784	0.665349224817107	-0.136362309660642	0.891534867842752	0.96022063070836
X276_RS09810	103.466603777595	-0.232125474710463	1.3554060851742	-0.171258988173001	0.864020126682536	0.94990193359598
X276_RS09815	283.125760002022	-0.00575011118572744	1.06593068964931	-0.00539445129178073	0.995695871475394	0.998873957431804
X276_RS09820	77.8104361383137	-0.134351183507587	0.794531314507522	-0.169094887834424	0.865722005946413	0.950505832296461
X276_RS09825	1076.35960674749	-0.972075852591968	2.16581314829857	-0.448827200700862	0.65355631510935	0.867070049513615
X276_RS09830	646.997744922801	-0.18404435537892	0.332987075021522	-0.552707204527459	0.580463919223779	0.824556439102496
X276_RS09840	269.578757420603	0.464536798133831	0.388685302196712	1.19514886595514	0.232028872696192	0.526669995993607
X276_RS09845	84.3772614342425	-0.0345635673829386	0.287529445564177	-0.120208792233851	0.904317753087623	0.965367672271835
X276_RS09850	14.9814060007538	-0.0805012448150428	1.12891169393026	-0.0713087172786573	0.943152057508272	0.980215102422203
X276_RS09855	34.9186965463636	0.136670089368281	1.06411043300274	0.128436001686988	0.897803941849467	0.962912648527707
X276_RS09860	69.1634006457406	0.277033018121377	0.767858808549457	0.360786403746169	0.718259127460797	0.901082254508645
X276_RS09865	183.473614908236	0.235018178713558	1.09426728651263	0.214772187389927	0.829944938132825	0.936515530539958
X276_RS09870	1208.1338683174	-0.824061923705564	2.06132522978743	-0.399772879988735	0.689323807413637	0.887453815659973
X276_RS09875	65.1367346196466	0.328808277213551	0.507969573607812	0.647299157857463	0.517438346463537	0.783251570477246
X276_RS09880	1421.3535267403	0.925760883575036	0.331549605463331	2.79222435593404	0.00523470465139687	0.0408827374071666
X276_RS09885	273.959770415718	0.69671630777455	0.315574359310435	2.20777223249998	0.0272601546418041	0.134587423902265
X276_RS09890	128.970073487785	0.25322503969602	0.330284567859814	0.766687469950152	0.443267355252275	0.729036278341476
X276_RS09895	335.954458647794	-0.0707142262064149	0.198491334803955	-0.356258505069038	0.721646981490806	0.901082254508645
X276_RS09900	2465.07970369018	-0.921713789021267	0.75049542405956	-1.22814045159071	0.21939424806246	0.509506656523114
X276_RS09905	5426.21485175589	0.099324677861337	0.530590099043073	0.187196628886348	0.851506467879718	0.944960663385552
X276_RS09910	106.257214756318	0.234974760779132	0.521356792425164	0.450698569948834	0.65220681317678	0.866577825065093
X276_RS09915	69.2488155080458	0.298587908717241	0.528004647454234	0.565502425323107	0.571732075103069	0.821240696306619
X276_RS09920	151.472690674687	-0.585707264703004	0.522159128342352	-1.12170262456656	0.261988900261981	0.563484912986844
X276_RS09925	338.865850316499	0.777782194183614	0.523962919319218	1.48442220910247	0.137696946440079	0.391094996823602
X276_RS09930	188.148656525674	0.865134184839127	0.679697929609189	1.27282156845256	0.203081365753146	0.490941957146529
X276_RS09935	3869.70588525114	2.19551120723215	0.51841482016187	4.23504715113396	2.28503754157351e-05	0.000507432598367148
X276_RS09940	3411.46703043753	2.13972049332309	0.444087504376084	4.81824071210756	1.44829579358089e-06	5.77453088001231e-05
X276_RS09945	3358.67173890592	1.99498994982204	0.421127880146253	4.73725451074196	2.16633032918499e-06	7.80917570034288e-05
X276_RS09950	1201.37345223955	2.87824339733094	0.63479265268339	4.53414730804469	5.78366556698613e-06	0.000162587853935724
X276_RS09955	463.208678684507	3.07748407818153	0.50892607356925	6.04701593808746	1.47553166239259e-09	2.04361135241373e-07
X276_RS09960	1334.88208763797	2.19362812456402	0.481143178017435	4.55920030624342	5.13487772534754e-06	0.000150138119269467
X276_RS09965	2215.95657114749	2.2930107556909	0.498885184386576	4.59626949738017	4.30122308977382e-06	0.000131612425124881
X276_RS09970	1120.3561997403	2.0497266726026	0.577827978462662	3.54729564680476	0.000389207561823094	0.00513383307738082
X276_RS09975	115.910588109882	2.12669326615959	0.575407515330351	3.69597756285581	0.000219042318038014	0.00324538494785931
X276_RS09980	577.732525971011	2.34431966591072	0.453494862962798	5.16945142574422	2.3478214706267e-07	1.4207114306483e-05
X276_RS09985	629.218643930662	2.55538552655175	0.527920448096472	4.84047461272949	1.29529403544387e-06	5.2845988438303e-05
X276_RS09990	183.016911024934	2.35720727901506	0.522734258454734	4.50937974867623	6.50174355824903e-06	0.000176384929624044
X276_RS09995	487.069722303734	2.42422805198674	0.553569329418528	4.37926728081767	1.19079009819564e-05	0.00029702029795278
X276_RS10005	106.172198165109	1.63344025125861	0.548250556420728	2.97936815955569	0.00288843500011322	0.0258095643558504
X276_RS10010	1143.79057879331	1.35784821359397	0.422429427859885	3.21437883831415	0.00130727072468881	0.0133595452893926
X276_RS10015	396.77468877552	1.19507639643296	0.529925877488842	2.25517652033916	0.0241222510916495	0.123257677179953
X276_RS10020	1870.91655246357	1.41571548686621	0.501985371634261	2.82023255430177	0.00479888574098121	0.0383255472758484
X276_RS10025	501.651961738244	1.5555872386634	0.582040338242851	2.6726450667657	0.0075255828122087	0.0531999402152864
X276_RS10030	739.156223252475	1.45479284505946	0.420403630589123	3.46046689230732	0.000539239538213681	0.00672516040193982
X276_RS10035	1791.34349752322	1.84577282395421	0.443218207308987	4.16447879061845	3.12064633089805e-05	0.000656958465580658
X276_RS10040	989.131295159726	2.15428260467811	0.381124461123765	5.65243857170988	1.58187339882918e-08	1.36481962262918e-06
X276_RS10045	252.651983372477	2.11790356590342	0.376848997927149	5.6200323672158	1.9092168717102e-08	1.62067877351787e-06
X276_RS10050	87.5916399358144	1.64261011145352	0.487890536697767	3.3667595247314	0.00076056979498919	0.00877824305050023
X276_RS10055	105.726688036091	0.740305330613884	0.349201133066686	2.11999693160363	0.0340063040607665	0.156824437264354
X276_RS10060	74.8503034566127	-0.491264758131031	0.527066404754296	-0.932073745736166	0.351298415098529	0.653136539719677
X276_RS10065	562.742922825856	0.792438384543869	0.59383616327176	1.33443941874119	0.182059888632165	0.460442668847229
X276_RS10070	37.6347671838604	0.573023121186077	0.400206374717722	1.4318190748217	0.152195606794752	0.412251918971066
X276_RS10075	70.794268209967	0.296602765069901	0.391705201752474	0.757209155617316	0.448924565881709	0.734210686835126
X276_RS10080	994.365751732699	-0.13697338418179	0.334202750807856	-0.409851157271114	0.681915136442948	0.881581764455719
X276_RS10085	153.110798371654	-0.775373485091265	0.72677446570662	-1.06686946456958	0.286030785283747	0.592902726643702
X276_RS10090	322.058828304497	-0.126324064267083	0.564365751999926	-0.22383368200397	0.822886720378356	0.93564624113326
X276_RS10095	146.004796180657	-0.335706319527356	0.501735048737372	-0.669090828659805	0.503437540011345	0.774055440572512
X276_RS10100	63.3877781983865	0.734325296977672	0.535720503809189	1.37072464420593	0.170460809416143	0.441720945326026
X276_RS10105	107.448380232179	0.832488562633657	0.562791767032728	1.47921240394628	0.139083555431133	0.392491556157669
X276_RS10110	1989.57828288296	-0.110874189573758	0.721639583195159	-0.153642056444364	0.877891974377971	0.953837270128153
X276_RS10115	131.105665377907	-0.433553570894147	0.430789803715406	-1.00641558169414	0.314215701332834	0.621027497295315
X276_RS10120	17.4528000326166	-0.672766762079177	0.638381820313696	-1.05386265816371	0.291945801400375	0.599116289981893
X276_RS10125	97.997733894914	-0.375641777113192	0.528375996467639	-0.71093649148424	0.477123591658164	0.756324983885844
X276_RS10130	17.2623239950007	0.425549436561829	0.494486860651846	0.860587955766625	0.389465021772828	0.686015297688695
X276_RS10135	205.276063961533	-0.373133490267819	0.239325843099671	-1.55910237454976	0.118972151737528	0.360685734213485
X276_RS10140	245.033445577178	0.0357889515994655	0.394140023554039	0.0908026322136722	0.927649418490073	0.974105923685805
X276_RS10145	115.409560420484	-0.272113622772435	0.326151598095294	-0.834316386494997	0.404102720265164	0.699338313383512
X276_RS10150	140.908321261737	-0.564951845117724	0.350001128703968	-1.61414292350915	0.106496428838449	0.337145309414787
X276_RS10155	58.623020256295	-0.822723271821384	0.495473445549868	-1.66047904122962	0.0968181208088771	0.317061778483511
X276_RS10160	100.445471818697	-0.318248321314863	0.390291005327099	-0.815412902093763	0.41483600153196	0.705725353479098
[truncated: 3,430 more rows]

## Sheet: T3 vs. T2
Additional file 6: Differential expression analysis
locus	baseMean	log2FoldChange	lfcSE	stat	pvalue	padj
X276_RS00005	2268.10758816985	-0.549069601135052	0.311922190814785	-1.76027745798016	0.0783607743040971	0.411507683588206
X276_RS00010	1329.53328616618	-0.477103930754398	0.187949138492607	-2.53847362419895	0.0111337194929198	0.117439960623745
X276_RS00015	283.602060518229	-0.574284552238706	0.246498137035121	-2.32977238345977	0.0198181845192776	0.178858109284029
X276_RS00020	2114.74142839876	-0.485315594096641	0.327016143401207	-1.48407228171981	0.137789745765036	0.554020056930116
X276_RS00025	813.785988579039	-0.432556034365662	0.231092557620291	-1.87178695333147	0.0612360839607875	0.357334606129352
X276_RS00030	6026.0919383967	-0.484747397197682	0.166197531961556	-2.91669431835975	0.00353762287193465	0.0514928316533713
X276_RS00035	10997.2740076917	-0.211247586105805	0.121518303204658	-1.73840138098395	0.08214011354008	0.421615936516911
X276_RS00040	17.6471640702364	-0.362434931631204	0.606919519919027	-0.597171321297359	0.5503930043258	0.896144523800798
X276_RS00045	70.6138576494769	-0.374854598125262	0.824056912128863	-0.454889210451333	0.649188945547549	0.937005712199191
X276_RS00050	16237.7225244135	-0.439422837019329	2.25170934609879	-0.19515078079711	0.845274909391926	0.978077799251132
X276_RS00055	313.929120731649	0.0495022074284339	1.67245951678613	0.0295984488303547	0.976387302427013	0.995190686263826
X276_RS00060	44.7870561866909	-0.0915060718665525	1.24276027889681	-0.0736313136333755	0.941303754083674	0.992673193565776
X276_RS00065	200.447868092035	0.0072570986873092	0.296025495420707	0.0245151137303073	0.980441728324775	0.995190686263826
X276_RS00070	551.661904446828	-0.0883055627739902	0.206054666101771	-0.428554055312565	0.668247787376079	0.939547856751608
X276_RS00075	1122.74194924037	0.054426153032314	0.226357784501373	0.240443036461968	0.809986818287121	0.966496288933215
X276_RS00080	151.839175203448	0.0542033471392444	0.498623031554692	0.108706063918147	0.913435632050823	0.987605120979617
X276_RS00085	50.894393676403	0.37059600886371	0.515314372619576	0.719164899243548	0.472039323749931	0.875726358013852
X276_RS00090	60.4000307435035	0.336496702410668	0.543238557926749	0.619427132887797	0.535635011234162	0.893733555378222
X276_RS00095	167.246800540933	0.15329886988477	0.798866097778003	0.191895575880816	0.84782400297941	0.978496791056847
X276_RS00100	170.145153327527	0.181841248436476	0.89159611210167	0.203950248288814	0.838392377767182	0.975369160613652
X276_RS00105	119.612517514664	-0.0592030226958189	0.413034089365192	-0.143336892087552	0.886024120964864	0.983645673718256
X276_RS00110	878.405770938203	-0.0257093407358538	0.287595236338484	-0.089394181430722	0.928768647505023	0.98861198819478
X276_RS00115	1076.11362593361	-0.133373847133649	0.182969695334793	-0.728939548648233	0.466038641442885	0.872669489527411
X276_RS00120	507.257149365137	1.45482692654327	0.592153728810393	2.45683993152579	0.0140165124260849	0.14168043232765
X276_RS00125	17.2427526720843	0.462185741500637	1.114653206224	0.414645325487682	0.678401562381427	0.942198950115753
X276_RS00130	2584.12647072571	0.0236059354300136	0.370903412488665	0.0636444277274884	0.949253355216867	0.993854075703794
X276_RS00135	45.715362313587	-0.454268401935347	0.329341756276992	-1.37932221856886	0.167795429021004	0.608752334639716
X276_RS00140	1016.12216113709	-0.227766028355399	0.223769736613797	-1.01785894644234	0.308744993974807	0.77111299734457
X276_RS00145	128.264353564701	-0.304083716224307	0.327645854343507	-0.928086567228477	0.353362666924848	0.804278857951916
X276_RS00150	173.310829085518	-0.044446301418319	0.612514648713591	-0.0725636546189802	0.942153349854514	0.992673193565776
X276_RS00155	3935.99442471792	0.0740346944768359	0.444024810759493	0.166735490186238	0.867578179276831	0.980637314639432
X276_RS00160	160.180736465976	0.45000235862187	0.884140997574524	0.508971261208752	0.610772368453175	0.923811684871432
X276_RS00165	2971.21449028073	0.575487814777719	0.432882321319824	1.32943247260157	0.183705330483015	0.636742362403684
X276_RS00170	1196.49854186019	0.00345194477302265	0.427227341447034	0.00807987794351079	0.993553260281063	0.997068639511146
X276_RS00175	2958.24400792193	0.0031948157668356	0.381262392641972	0.00837957225389319	0.99331414691626	0.997068639511146
X276_RS00180	506.874203967546	-0.0944057831034934	0.520972886204688	-0.181210549729841	0.856202314202043	0.979784193260065
X276_RS00185	411.379251173351	0.0220855082460521	0.220901220749389	0.0999791136107297	0.920360907274114	0.988080053816399
X276_RS00190	2184.64911900779	1.03685912032307	0.568325660393825	1.82441017990384	0.0680900841402267	0.381205069602583
X276_RS00195	6217.98866463778	1.31505191864351	0.575193073973953	2.28627912634264	0.0222379342373955	0.191032750272922
X276_RS00200	270.116105263218	0.0679817239589113	0.622799906339533	0.109155000292902	0.913079551531904	0.987605120979617
X276_RS00205	1083.41357319387	-0.587474919174236	0.172871797802284	-3.3983271224271	0.000677992979830122	0.0154121982695863
X276_RS00210	1302.52921635411	-0.50281121846801	0.253387661472559	-1.9843555741662	0.0472162148706618	0.308024128360369
X276_RS00215	2092.22256694787	-0.489983916635305	0.286760440548096	-1.70868727812936	0.0875088918881648	0.435723345113848
X276_RS00220	1843.17290462827	-0.374369970535118	0.435629582794509	-0.859376831420817	0.39013264780944	0.830796321404559
X276_RS00225	3749.17320676903	-0.317733469780395	0.420278456391973	-0.756007035212056	0.449644977684933	0.863647660501947
X276_RS00230	13374.9800853451	-0.237577381914309	0.693893263591735	-0.342383179632786	NA	NA
X276_RS00235	1163.00573872288	0.871064239872025	0.336152542262992	2.59127666864569	0.0095620583092801	0.105202235783862
X276_RS00240	1030.96915704237	2.13778096775496	0.511488907504496	4.17952557013402	2.92117874326168e-05	0.00169847058286022
X276_RS00245	426.110869782825	-0.174653833496806	0.265790680470275	-0.657110449425025	0.511109900435553	0.885408746833863
X276_RS00250	348.910916071372	-0.232567243019395	0.318525050549584	-0.73013799893642	0.465305836335674	0.872669489527411
X276_RS00255	239.668749752852	0.0510429657807592	0.321729263298978	0.158651921361986	0.873943119477838	0.981499345376422
X276_RS00265	589.480820270487	1.99838729921759	0.601133476385566	3.32436534932856	0.000886200162724038	0.0190320346946614
X276_RS00270	632.022733811616	1.96908134841404	0.75501894871716	2.60798931173803	0.00910757981292947	0.101449369327009
X276_RS00275	177.846965488027	0.109400063244454	0.312809745610969	0.349733551398081	0.726538671502372	0.947033139745328
X276_RS00280	5429.20594772722	-0.219725757917219	0.374941538062997	-0.58602671513099	0.557857562278686	0.900522324676567
X276_RS00285	4035.72777269976	0.323628671271623	0.298477317784271	1.08426554377419	0.278247077958166	0.756755619270642
X276_RS00290	122.252486182828	0.570924347054723	0.559724937826782	1.02000877300809	0.307724300043021	0.77111299734457
X276_RS00295	595.173094755795	0.320751705450931	0.308557317477712	1.03952065720853	0.298562655961826	0.770239162036005
X276_RS00300	252.716405223439	0.284022114794771	0.557622754243072	0.509344557110673	0.610510731161236	0.923811684871432
X276_RS00305	436.874819197872	1.96510802434212	0.499884474337281	3.93112434017349	8.45495277594498e-05	0.00363157131632389
X276_RS00310	340.86520148383	1.87962591691099	0.437208134256268	4.29915587025481	1.71449865601634e-05	0.00116128160957082
X276_RS00315	3995.22541225905	0.0398035245840989	0.227170277999367	0.175214490797998	0.860911098455535	0.979886795613803
X276_RS00320	2697.83363079914	-0.223627806479302	0.202036074743343	-1.10687067526623	0.268349846104012	0.747787188780897
X276_RS00325	2139.52851916891	-0.36421486075916	0.457953793906655	-0.79530918971576	0.426433669215631	0.852391781749914
X276_RS00330	398.574083161298	0.034118347840654	0.155243181673848	0.219773567333435	0.826047506557494	0.972330019149631
X276_RS00335	35173.8622600366	0.540347332554685	0.372900061435036	1.44904061017115	0.147326241886166	0.574016395273456
X276_RS00340	379.201952882588	-0.0675229918957768	0.214995218353835	-0.314067412348905	0.753469839341323	0.95426753400211
X276_RS00345	635.515380311804	0.000258285733623176	0.2803561937049	0.00092127707331854	0.99926492735096	0.999459000158811
X276_RS00350	22756.2174308578	2.02371178361633	0.452237835159565	4.47488384712946	7.64528629652619e-06	0.000707716243552571
X276_RS00355	7048.62620191051	2.02078856567251	0.449705059061121	4.49358646285067	7.00335671656559e-06	0.00069280528450129
X276_RS00360	1697.59863846324	1.47025117854652	0.324626139998944	4.5290597317619	5.9246749716249e-06	0.000611722690820271
X276_RS00365	959.707185270132	-0.206686078032786	0.225770959127237	-0.915467954035243	0.359946018360207	0.808260214377228
X276_RS00370	869.340549281748	-0.251690278754258	0.289971916924412	-0.867981566711051	0.385404423834597	0.827176231786276
X276_RS00375	2319.45490471907	-0.329993252575763	0.189151255915774	-1.74459984935391	0.0810545470843654	0.419642715955422
X276_RS00380	1846.46049152387	0.0561071637778357	0.37209353783424	0.150787794124042	0.880143115047702	0.982901370473916
X276_RS00385	2188.26796486561	0.442963603937532	0.689170192149731	0.642749220705257	0.520386837308414	0.890646136279527
X276_RS00390	83.3290932204352	0.235010782930518	0.621157539776801	0.37834328311456	0.705175595577977	0.945551740286478
X276_RS00395	979.758277207137	-0.499011931440438	0.229894989524098	-2.17060812187963	0.0299608076240267	0.228493716098579
X276_RS00400	10496.6258578824	-0.343725770324684	0.321376144889122	-1.06954351090145	0.28482483370827	0.764280532077132
X276_RS00405	3449.38224233546	-0.304944326314413	0.749811042196847	-0.406694899318856	0.684232087222886	0.943466688678216
X276_RS00410	8501.10569926512	-0.255229523557763	0.245125864257255	-1.04121825059597	0.297774267271917	0.76936960586281
X276_RS00415	128.323625432141	-0.344283481285687	0.723157304422341	-0.476083805252719	0.634014674060205	0.933599609206355
X276_RS00420	219.517690429556	-0.396871926707215	0.429176214746505	-0.924729547143309	0.355106605907087	0.805125949652778
X276_RS00425	34.1680614803964	0.0578205701760403	1.49978894090952	0.0385524713503863	0.969247196463713	0.995190686263826
X276_RS00430	481.860095543097	0.474311703492135	0.398137004895383	1.1913278536286	0.233524903407063	0.709963310528043
X276_RS00435	350.158384066715	-0.663801852951083	0.482251701555666	-1.37646347500644	0.168678187904485	0.608752334639716
X276_RS00440	7073.9203644073	0.385974301895072	0.298035158211771	1.29506298589382	0.195298502255925	0.65619920584122
X276_RS00445	3764.19059732308	-0.440406808646639	0.209890967937144	-2.09826469892943	0.0358817690869576	0.25348581345773
X276_RS00450	3092.77804077275	-0.215461827055181	0.385587880117849	-0.558787861769224	0.576306507447888	0.907777819661572
X276_RS00455	6591.55089805222	-0.191453966082517	0.487757878507847	-0.392518449252353	0.694675182338244	0.943991661344984
X276_RS00460	1062.31877274806	0.0287530740199975	0.307087354951673	0.0936315792765952	0.925401823167247	0.988193117729617
X276_RS00465	3218.31396643833	0.0401810206557401	0.599922905245482	0.0669769737151451	0.946600034342749	0.993411959418729
X276_RS00470	3810.68004000977	-0.286293791381321	0.301392640644038	-0.949903059243739	0.342161512239241	0.795999471677403
X276_RS00475	3726.81918110025	-0.312735513858624	0.307759045121553	-1.01617001617322	0.309548432002688	0.77111299734457
X276_RS00480	508.096148855697	0.0178624415448031	0.195536060092123	0.0913511376693771	0.927213585830353	0.988193117729617
X276_RS00485	1049.14396355652	-0.0779109186030003	0.174250852753801	-0.447119295955933	0.654788927557336	0.938013387499802
X276_RS00490	476.786968883598	-0.0755626877694034	0.204157829680354	-0.370118980436412	0.711293840427197	0.945551740286478
X276_RS00495	2297.69901108028	0.0646387711417426	0.233059506010277	0.277348786360563	0.781512302135035	0.963034094597889
X276_RS00500	6703.54423298708	-0.428714937176847	0.187113713432325	-2.29119998375696	0.0219518499113439	0.189262614819395
X276_RS00505	6522.58726920364	1.56991250395849	0.458099425898259	3.4270125985863	0.000610260755803575	0.0144338766427727
X276_RS00510	1094.58677241986	1.57197579143934	0.489431793786753	3.21183832230617	0.00131888575844565	0.0251180807260763
X276_RS00515	2367.45146607974	0.98418528873443	0.270013727677163	3.64494537815186	0.000267448598690233	0.00806703104701045
X276_RS00520	10612.9314803286	0.138033067391462	0.255181087751655	0.540922011923536	0.588561338168829	0.910553416764677
X276_RS00525	406.475350962906	0.570824547975512	0.540146292783719	1.05679619688527	0.290604610384638	0.765633525172955
X276_RS00530	2033.56005753031	1.77594711969663	0.409717190303161	4.33456823811215	1.4604648151237e-05	0.00101834228472716
X276_RS00535	1420.96781639421	1.82140499051937	0.540063314056848	3.37257677592899	0.000744683216188276	0.0165215049079126
X276_RS00540	3684.06855560691	0.125657134610841	0.203414372800436	0.617739704824692	0.53674693469653	0.893733555378222
X276_RS00545	8125.93667391063	0.0487863802908528	0.166064241214499	0.293780165639857	0.768925892171484	0.956746955983476
X276_RS00550	992.419828219488	-0.0874808156508159	0.377283478686926	-0.231870252986637	0.81663878959702	0.968020094543524
X276_RS00555	1067.98938476323	-0.120830404848228	0.439458290552028	-0.274953067096416	0.783352296049237	0.963715923347174
X276_RS00560	1215.72859339323	-0.169259788741273	0.427144402325669	-0.396258941518853	0.691914013289701	0.943651388839775
X276_RS00565	1171.73484054863	-0.195107621638407	0.346263940099261	-0.563465030700214	0.573118265739849	0.907777819661572
X276_RS00570	800.168519342562	-0.294323797654997	0.543869765188455	-0.5411659490816	0.588393205225739	0.910553416764677
X276_RS00575	1052.04368115651	-0.253803528087751	0.433662445482338	-0.585255953637995	0.558375626763682	0.901087688636672
X276_RS00580	1003.7141802006	-0.225074636440233	0.35961351907586	-0.625879241188242	0.53139415141895	0.893733555378222
X276_RS00585	527.253589710324	-0.317554935394725	0.458205980878612	-0.693039699712805	0.488284637893327	0.881795315112278
X276_RS00590	577.311202962617	-0.199266042648136	0.354752046191431	-0.561705125558623	0.574316941584639	0.907777819661572
X276_RS00595	278.938947623573	-0.317082259764524	0.599385292218676	-0.529012413018706	0.596796838967343	0.916151602115928
X276_RS00600	20257.4157570839	0.331345478698284	0.605403269878294	0.547313658819344	0.584163261586031	0.909996242778263
X276_RS00605	1055.31707172078	0.0793926122974141	0.382885690594007	0.207353302167665	0.835733949457758	0.97445567454185
X276_RS00610	839.240184674351	0.22978850025264	0.364069566105516	0.631166462801897	0.527931687856223	0.893733555378222
X276_RS00615	6272.68828714369	0.215249771901273	0.34583948125722	0.622397914543422	0.533680251393494	0.893733555378222
X276_RS00620	4474.27075064168	0.269586344780545	0.225678217764645	1.19456076643467	0.232258685670671	0.70852095645786
X276_RS00625	803.946038883406	0.339009073328821	0.22098758905921	1.53406385748654	0.125013943755183	0.523556836210278
X276_RS00630	980.3690022301	0.184852664024261	0.182166860478285	1.0147436451335	0.310228043376587	0.77111299734457
X276_RS00635	2993.49743042294	-0.0290806756117958	0.181736898394052	-0.160015252096696	0.872869059595123	0.981481660031531
X276_RS00640	13463.8085904959	-0.00475818717485737	0.194871684868071	-0.0244170269173722	0.980519966858552	0.995190686263826
X276_RS00645	29.9947951642705	0.133096351728087	0.611193154033706	0.217764794729272	0.827612376005709	0.972330019149631
X276_RS00650	30.2935206570811	0.633783419408974	0.4585871662915	1.38203479293642	0.16696101828431	0.606915170730171
X276_RS00655	44.1631732425865	0.511749557776531	0.533788392952117	0.958712412134515	0.337703643828436	0.790379626728367
X276_RS00660	5414.02247590805	-0.0546399897209908	0.525552470867796	-0.103966764024092	0.917195724064098	0.987872583888903
X276_RS00670	5501.00662832673	-0.206812636532855	0.201302519734111	-1.02737231906497	0.304245180675121	0.77111299734457
X276_RS00675	280.87292340084	-0.106809051432261	0.279540819465962	-0.382087494900782	0.702396467046982	0.945391484476121
X276_RS00680	46.7470680570316	0.0406292122496307	0.769988381360119	0.0527660069076142	0.957918346309831	0.994937857718431
X276_RS00685	14.1926665695245	-0.385385638439322	0.488119247556191	-0.789531739157566	0.429801286776555	0.854692110674995
X276_RS00690	428.786079153962	-0.558737674400259	1.52619991394545	-0.366097304353687	0.714292468917548	0.945971915771181
X276_RS00695	448.738095260667	-0.611246893833106	1.33011078872649	-0.459545850626729	0.64584223414334	0.937005712199191
X276_RS00700	36673.399599958	-0.487805512809163	2.08458779103089	-0.234005742002321	0.814980520940768	0.968020094543524
X276_RS00705	388.521601076359	0.0811582445623204	1.06976975321187	0.0758651516540374	0.939526381880686	0.992673193565776
X276_RS00710	275.093929876227	-0.224338607479584	0.966272687183931	-0.232169045503488	0.816406719029918	0.968020094543524
X276_RS00715	3.76860976216764	-0.711326250877948	1.42905456629047	-0.49776003496102	0.618653187742451	0.926451888145927
X276_RS00720	105.125776425244	-0.31132349315839	0.628245205046962	-0.495544559126588	0.620215776561658	0.927369774703649
X276_RS00725	508.951973284195	-0.275876514830866	0.23503333241382	-1.17377612782656	0.240484708272537	0.71999820033535
X276_RS00730	834.56768404283	1.27089480984057	0.553069882496748	2.29789191214556	0.0215679417300797	0.188035182598569
X276_RS00735	78.9989147255121	0.638902989439589	0.736944234228692	0.866962464409921	0.385962576327372	0.827313336428218
X276_RS00740	401.898388450054	-0.209579865412073	0.561841107702764	-0.373023373581538	0.709131047857618	0.945551740286478
X276_RS00745	782.900519852194	-0.351462357735449	0.195488645979173	-1.79786583499532	0.0721982713929102	0.393935486898918
X276_RS00750	1042.02025084141	-0.357337931030426	0.390767540148673	-0.914451417572892	0.360479694689319	0.808486157697025
X276_RS00755	1737.35678631757	-0.371557433590345	0.337823283064895	-1.09985738762408	0.271394263599757	0.751974804204408
X276_RS00760	376.207988802663	-0.203053211011253	0.427787055499615	-0.474659549420226	0.63502965407316	0.933832437238907
X276_RS00765	4096.62672535128	-0.421131350751799	0.921051522175861	-0.457228874403174	0.647506546380427	0.937005712199191
X276_RS00770	152.304026401143	-0.29504892522239	0.318985861330937	-0.92495925678752	0.354987101152485	0.805125949652778
X276_RS00775	870.167266865982	-1.36276301258124	0.350250250210307	-3.89082666397234	9.99032826181824e-05	0.00395999123978259
X276_RS00780	1356.2439436039	-1.49254219324329	0.486937036835303	-3.06516465238219	0.00217550193919378	0.0370405953176539
X276_RS00785	3472.95266989247	-1.52158408371249	0.395766545592877	-3.84465059176007	0.000120724330146984	0.00453264985006405
X276_RS00790	15830.8242171667	-1.80003503444874	0.411992018118843	-4.36910171868791	1.24758649667087e-05	0.000982729352146484
X276_RS00795	3684.96356609322	-1.99350419397444	0.436127161036086	-4.57092419843463	4.85577916867279e-06	0.000521413567132085
X276_RS00800	2493.94241140171	0.0840147163169093	0.356171973377003	0.235882446112572	0.813523889918211	0.967536197978719
X276_RS00805	2747.80714111536	-1.44163460881046	0.297504544294658	-4.84575659920886	1.2613007445966e-06	0.000177391219305162
X276_RS00810	2894.38632095807	-0.44782257298179	0.161047580080921	-2.78068489297867	0.00542443607109458	0.0706888283148223
X276_RS00815	6773.11399556821	-0.0418686856060799	0.174872777357479	-0.2394236898319	0.810777062272044	0.966496288933215
X276_RS00820	2099.12739632024	0.0112210926378595	0.236646762540933	0.0474170553502442	0.962180836105305	0.995190686263826
X276_RS00825	2552.28189139187	-0.619451648550417	0.364352818831269	-1.70014232506126	0.0891041576741833	0.440110600324462
X276_RS00830	3016.4716536227	-0.480408670730004	0.253849344829184	-1.89249521622076	0.0584250304248595	0.34876915913665
X276_RS00835	143.081917347103	-0.36902536500018	0.381275894476781	-0.967869645959621	0.333109475515568	0.789697099218802
X276_RS00840	466.215075612706	-0.35828510915375	0.345335146128512	-1.03749969607906	0.299503037280452	0.770239162036005
X276_RS00845	340.734562342722	-0.344553916925853	0.220229658454188	-1.56452096118347	0.117695274322531	0.512597122844937
X276_RS00850	2189.04790773695	-0.219827293459754	0.142897846353788	-1.53835273986917	0.123962390982053	0.520777838171083
X276_RS00855	1667.06082805239	0.195696816018044	0.654036502567959	0.299213905110303	0.764776840294368	0.955324962811764
X276_RS00860	53149.3602127145	-0.0658373328000642	0.471382694015535	-0.13966854030898	0.888921883915753	0.983829543280564
X276_RS00865	4902.87734872459	0.104824027377565	0.438980925165427	0.238789481201405	0.811268827105981	0.966644991729253
X276_RS00870	7484.35592665081	0.114039698296489	0.431739634319931	0.264139979819371	0.791672058067149	0.965298156446526
X276_RS00875	15142.5324388866	0.0928353977148563	0.497854933033649	0.186470780050665	0.852075591111896	0.978903451228006
X276_RS00880	12936.8595037306	0.0787314370732973	0.547665411161194	0.143758279177	0.885691348972098	0.983645673718256
X276_RS00885	22900.3877643446	0.0682144212790424	0.500555817113864	0.13627735198915	0.891602027333461	0.985027380767608
X276_RS00890	9353.30287777648	-0.299467880555833	0.495337533027984	-0.604573367831011	0.545462506696247	0.895318923403286
X276_RS00895	8291.69700409307	-0.432721870962061	0.337444335002439	-1.2823503792379	0.199719762555356	0.657971086331302
X276_RS00900	31169.0113058094	0.143312362788385	0.381001794852026	0.376146161841692	0.706808237764366	0.945551740286478
X276_RS00905	36627.7801755507	0.208508899844717	0.290035441858902	0.718908346194994	0.47219739363943	0.875726358013852
X276_RS00910	11099.4148204965	-0.07420382050206	0.433183742416851	-0.171298719772022	0.86398888706005	0.979886795613803
X276_RS00915	20341.5796543785	-0.0920118431337636	0.324968466968739	-0.283140835146368	0.777068879868282	0.959999450823995
X276_RS00920	58458.7015192432	-0.0154425807732692	0.434284087420132	-0.0355587073544554	0.971634234240516	0.995190686263826
X276_RS00925	54431.9560035232	-0.0764765599704832	0.463339571646058	-0.165055101378008	0.8689006121269	0.980872984856433
X276_RS00930	12259.2096027748	-0.0115294925085825	0.463950542426405	-0.0248506930249174	0.980174056339363	0.995190686263826
X276_RS00935	23852.2539214972	0.0165153827381622	0.529880769344225	0.0311681111933944	0.975135471133784	0.995190686263826
X276_RS00940	22443.6870619347	0.00101236220129733	0.472053223039218	0.00214459334644395	0.998288863391338	0.999459000158811
X276_RS00945	12475.3030803992	0.0169963028790807	0.433524097529164	0.0392049783990089	0.968726964501316	0.995190686263826
X276_RS00950	29370.6377332118	-0.011763507331437	0.394034263476561	-0.0298540213930831	0.976183475101411	0.995190686263826
X276_RS00955	8474.5956588946	0.0082794289792707	0.408843681174563	0.0202508424625393	0.983843269766847	0.995190686263826
X276_RS00960	9970.81688834486	0.0264364021676926	0.385606098708128	0.0685580499277911	0.945341411566737	0.992673193565776
X276_RS00965	18275.4226582108	0.0370845137678017	0.388521252719247	0.0954504123217158	0.923957075585711	0.988080053816399
X276_RS00970	13821.0386137808	-0.00936629437045856	0.40487720947262	-0.023133666581675	0.981543650817791	0.995190686263826
X276_RS00975	8029.4476680891	0.0295345420142485	0.399124808376536	0.0739982616825599	0.941011768446582	0.992673193565776
X276_RS00980	7955.32091916832	-0.0161866104630817	0.375447576786628	-0.0431128377538598	0.96561158576741	0.995190686263826
X276_RS00985	10476.9089167429	-0.0123367606222618	0.380517278974276	-0.032421026071449	0.974136294920476	0.995190686263826
X276_RS00990	8453.84865477607	0.00699468736649373	0.448847177314987	0.0155836723945466	0.987566531644202	0.995469941016237
X276_RS00995	15686.0257501192	-0.051160667327864	0.402965326049376	-0.126960470344774	0.898971685397563	0.986975534254672
X276_RS01000	7298.81987258708	-0.0667765792969809	0.411916643193017	-0.162111874818543	0.871217755137969	0.981445263813629
X276_RS01005	8785.58596545963	-0.0692330180889739	0.404411979359458	-0.171194281135368	0.86407100410893	0.979886795613803
X276_RS01010	12324.3901052266	-0.13539028204262	0.387551124909201	-0.349348184899065	0.726827928066561	0.947033139745328
X276_RS01015	9688.13149809401	-0.0953376155259541	0.396792019999204	-0.240271000223607	0.810120175060166	0.966496288933215
X276_RS01020	11473.626372876	-0.145277431172064	0.391903289278978	-0.370697146837795	0.710863115663225	0.945551740286478
X276_RS01025	4835.00679703622	-0.146365359754969	0.390919696399334	-0.374412855384635	0.70809718013744	0.945551740286478
X276_RS01030	11185.482584259	-0.141154894310887	0.37581133816065	-0.37560041429763	0.70721398271738	0.945551740286478
X276_RS01035	26766.9373227241	-0.0740880598849292	0.457851690149526	-0.161816722486562	0.871450183958398	0.981481660031531
X276_RS01040	14728.3081304033	-0.134719013370169	0.421626992206623	-0.319521794999663	0.749330866863277	0.953814568412894
X276_RS01045	17445.256497152	-0.124202656351458	0.438614886578901	-0.28317017992757	0.777046386177852	0.959999450823995
X276_RS01050	6477.15099921229	-0.0782818891132925	0.391410148209909	-0.199999640968202	0.841480861915327	0.976256329647956
X276_RS01055	5759.78364937263	-0.112920598468061	0.420895690102113	-0.268286421371208	0.788478857403275	0.964437813699879
X276_RS01060	2692.28042294327	-0.140137043793444	0.383043673693862	-0.365851346511063	0.714476002964367	0.945971915771181
X276_RS01065	9719.57563853497	0.0647289356316427	0.37321747775238	0.173434899194589	0.862309595152001	0.979886795613803
X276_RS01070	15020.1514446593	0.0650427539017454	0.402764154204116	0.1614909202391	0.87170676209863	0.981481660031531
X276_RS01075	18749.6760750974	0.0770580692080213	0.411303707301438	0.187350777151023	0.851385613321627	0.978903451228006
X276_RS01080	23317.0364413593	0.115738792953044	0.388804061263495	0.297678971194201	0.765948194767326	0.955324962811764
X276_RS01085	12527.8352527651	0.0920034628028491	0.360443954175907	0.255250398118618	0.798529707788225	0.966098035654707
X276_RS01090	801.320305542892	0.00623761509871831	0.578502813155233	0.0107823418605305	0.9913971025944	0.996407907867715
X276_RS01095	786.095664171612	-0.0232058702470218	0.441859419274667	-0.0525186727604796	0.958115417154488	0.994937857718431
X276_RS01100	544.568788228828	-0.0323171331679799	0.443862458719482	-0.0728088905315691	0.941958196115424	0.992673193565776
X276_RS01105	665.162274419066	-0.0703264512530679	0.188772142872537	-0.372546765549797	0.709485799768238	0.945551740286478
X276_RS01110	8568.01451343534	-0.0177701039687222	0.33345005274814	-0.0532916513950717	0.957499531972643	0.994937857718431
X276_RS01115	9727.69158415352	-0.00441407593555871	0.34516165343276	-0.0127884308458344	0.98979658658975	0.995731286003442
X276_RS01120	546.682127441476	1.02747829512067	0.517192159614275	1.98664708275348	0.046961519761406	0.30678567780274
X276_RS01125	1521.5499293706	-0.276875991940169	0.201220557860301	-1.37598262764182	0.168827011785908	0.608752334639716
X276_RS01130	965.95327592878	-0.20933635365294	0.27480389722823	-0.761766320508484	0.446199484848007	0.863647660501947
X276_RS01135	1085.52160010554	-0.0991661089355684	0.297294002348232	-0.33356242693188	0.738709774803723	0.951008870526173
X276_RS01140	835.738814816806	-0.145528924419868	0.34549337936957	-0.421220588033895	0.673594011939998	0.941081479750334
X276_RS01145	1447.42207725347	-0.163787776495904	0.21573710032775	-0.759200787658109	0.447732454969813	0.863647660501947
X276_RS01150	3926.34692495824	-0.189970361220025	0.459387359187132	-0.413529796632127	0.67921849631885	0.942198950115753
X276_RS01155	1046.66791349904	0.346995732505411	0.42070142447635	0.824802846668083	0.409483530270798	0.840614419786235
X276_RS01160	12457.7433276457	-0.109060677743703	0.324136269761584	-0.336465517493375	0.736519850376313	0.951008870526173
X276_RS01165	394.799888019435	-0.0426118016478888	0.284270551656789	-0.149898754547519	0.880844494342636	0.982901370473916
X276_RS01170	1217.37283098004	0.0681887392398737	0.397914880855404	0.17136513993467	0.863936663590775	0.979886795613803
X276_RS01175	1968.28350312717	1.87710231754857	0.430844142762221	4.35680129133036	1.31976980956445e-05	0.000982729352146484
X276_RS01180	890.931144840813	0.323872286326463	0.23668734646871	1.36835488317614	0.171201019222274	0.612377263294064
X276_RS01185	2451.41371026231	0.20594218278139	0.251641586901068	0.81839486595813	0.413131752361381	0.843635026578904
X276_RS01190	548.628946416215	0.0691048904141732	0.383404095778464	0.180240355215462	0.856963878303377	0.979886795613803
X276_RS01195	7871.00202642958	-0.0822613538274843	0.230726925888215	-0.356531226300562	0.721442771233112	0.947033139745328
X276_RS01200	9533.00276850867	-0.247833477394649	0.290034296057699	-0.854497143142495	0.392829591658411	0.831992930025249
X276_RS01205	178.32136946731	-0.545838867259093	0.652590661632872	-0.83641844627891	0.402919538826324	0.8395592767731
X276_RS01210	599.297166068741	-0.489272469534355	0.401791621512166	-1.2177269095183	0.223327767571362	0.695933272682632
X276_RS01215	898.467325375998	-0.229179952177028	0.256275239473024	-0.894272707142087	0.371175999070841	0.817170023602515
X276_RS01220	905.718324190711	-0.165169387544365	0.196848029411212	-0.839070566458804	0.401429711806725	0.83886612323714
X276_RS01225	306.287905871621	-0.972679146209709	0.318718718483562	-3.05184192142099	0.00227441845350609	0.0379234555182429
X276_RS01230	5189.48535638138	-0.679399843527085	0.291544009739719	-2.33035089327896	0.0197876129456786	0.178858109284029
X276_RS01235	475.101400063922	0.809413015038259	0.397388580267147	2.03683008327549	0.0416670725028338	0.281751274896366
X276_RS01240	1126.01665833882	1.10846125788647	0.929890918374372	1.19203364177841	0.233248054394875	0.709523401725825
X276_RS01245	2486.41071458596	0.754616740071079	0.831382298084502	0.907665152132431	0.364055160639925	0.811823873135915
X276_RS01250	2730.88516816831	0.680306336251007	0.381555944269554	1.78297926285326	0.0745896790473953	0.401677017859042
X276_RS01255	1064.2010507794	0.82014487334745	0.410960049795448	1.99568029485024	0.0459687332905565	0.302458491466909
X276_RS01260	2429.54275813657	0.763057178621755	0.406457876154136	1.87733397084521	0.0604723350496654	0.356269305037471
X276_RS01265	4010.77332701329	0.756477275489629	0.404242577146299	1.87134487621242	0.0612972941413919	0.357334606129352
X276_RS01270	6723.10371857618	0.454403740205816	0.563611525603565	0.806235713010305	0.420106950277955	0.84922975001594
X276_RS01275	24.3822763081501	-0.185265611456229	0.604293790488278	-0.306582020818932	0.759161540334668	0.954999604043307
X276_RS01280	1727.56610802172	-1.78121041087703	0.696689907386741	-2.55667606490567	0.0105677576770781	0.113474631833118
X276_RS01285	346.833175157479	-1.91812949671733	0.721418874505605	-2.6588290998511	0.00784127269159169	0.0907695617426264
X276_RS01290	408.576960505375	-1.8706723209412	0.762169417430046	-2.45440485823862	0.0141118001845184	0.142150572590392
X276_RS01295	940.217357631403	-2.1617028662029	0.798655318257203	-2.70667810854887	0.00679601165940609	0.0833054488569664
X276_RS01300	1378.47676122861	-0.554709433213681	0.34664770306728	-1.60021090088117	0.109551804688895	0.493029035519429
X276_RS01305	145.322776430999	0.0657613711930281	0.374569623179739	0.175565147634709	0.860635585150906	0.979886795613803
X276_RS01310	302.623817373119	-0.020276024462552	0.266130035951219	-0.0761884106394836	0.939269202859787	0.992673193565776
X276_RS01315	2455.55985296633	-0.748336274229087	0.250401257541134	-2.98854838660767	0.00280306112592992	0.0438906905712061
X276_RS01320	1654.55897514225	-0.678057031977765	0.324110138097974	-2.0920574590999	0.0364333760228151	0.255700386753587
X276_RS01325	3559.36546313484	-0.557706951690443	0.425107679833562	-1.31191925751329	0.189547379130488	0.647791138479689
X276_RS01330	1161.10855139937	-0.344166348991398	0.303328053322791	-1.13463408748794	0.256528664568805	0.736841816630111
X276_RS01335	1573.83398015129	-0.172125473095837	0.278890274721368	-0.617179904418693	0.537116069034178	0.893733555378222
X276_RS01340	246.500548833009	0.0161465864006996	0.292378945229514	0.0552248602854244	0.955959323509898	0.994624446039855
X276_RS01345	2236.83492220111	1.88429317332796	0.741778909036128	2.54023557474345	0.0110777825409128	0.117079949728664
X276_RS01350	1275.5852194448	0.33325035182367	0.415325887400525	0.802382808135184	0.42233155470108	0.850737908474963
X276_RS01355	608.122646852314	0.152546341869337	0.31764240577284	0.480245518535801	0.631052823669148	0.933044116032524
X276_RS01360	1421.48078688405	0.126094219491292	0.331820436113274	0.380007394867769	0.703939925891668	0.945551740286478
X276_RS01365	34000.6205933083	0.229866240300704	0.656918482404341	0.349915927862749	0.726401793092879	0.947033139745328
X276_RS01370	115.600418342286	-0.145884348513291	0.50358137232116	-0.289693695064345	0.772050580208478	0.95823955676408
X276_RS01375	27.6854704050313	-1.0140294502242	0.369244150944167	-2.74623023176209	0.00602844416639626	0.075800273370917
X276_RS01380	36.261468692521	-0.0740566837538066	0.627336337964098	-0.118049408701788	0.90602850906298	0.986975534254672
X276_RS01385	132.331268973147	-0.445931334540814	0.572626020895135	-0.778747940660693	0.436128209685325	0.857462299065286
X276_RS01390	29.6374112931424	-0.636827597722714	0.540559169455196	-1.17809045467593	0.238760547020693	0.718363794584683
X276_RS01395	10.8384938137859	-0.983227419162206	0.548904573283722	-1.791253829933	0.0732525715004068	0.396864839945191
X276_RS01400	567.365589422429	-0.249983366874652	0.403976468616568	-0.618806753103044	0.536043672899451	0.893733555378222
X276_RS01405	88.4690883936015	-1.13759636399521	0.242496194143395	-4.6911926515536	2.7161706150894e-06	0.000310279149625851
X276_RS01410	192.842787828008	-1.2207985148578	0.378588245383068	-3.22460755119999	0.00126145463688998	0.0245503665720043
X276_RS01415	323.542348846269	-1.31784083949707	0.341591902115894	-3.85793934614397	0.00011434701378678	0.00435410721291649
X276_RS01420	65031.9235955392	-0.583977018423142	0.539159800769444	-1.08312418245897	0.278753306557083	0.757018969602922
X276_RS01425	1447.65800649028	0.646071304680969	1.09423380889793	0.590432592584274	0.554900665035365	0.898450443478551
X276_RS01430	1207.88841323833	0.684814034538699	0.78995830978955	0.866898956631189	0.3859973752566	0.827313336428218
X276_RS01435	2727.3796702161	0.502012943621138	0.435133791822476	1.15369790408268	0.248624043496472	0.728402520364056
X276_RS01440	2333.97795514283	0.675860656670351	0.636644484677094	1.06159822779765	0.288418118604846	0.765633525172955
X276_RS01445	1429.3570069947	0.0230765699102352	0.422473718235219	0.0546224981914425	0.956439214549124	0.994624446039855
X276_RS01450	170.044564597161	-0.396178750439656	0.453701480317069	-0.87321458630196	0.382546125851553	0.823532537969922
X276_RS01455	85.7169257329574	-0.00915690470085279	0.406445376374971	-0.0225292382029829	0.98202578920215	0.995190686263826
X276_RS01460	13357.9098099518	-0.133973331449228	0.29965867242062	-0.447086447947599	0.654812643541836	0.938013387499802
X276_RS01465	131.314785574671	-0.268873530665495	0.443292043572658	-0.606538137924926	0.544157465121262	0.894208294441891
X276_RS01470	332.511425403672	0.688561485951915	0.296502904231565	2.32227568811319	0.0202180957700732	0.18041143821062
X276_RS01475	160.164822485275	-0.212887184932566	0.25984635181036	-0.819281022994446	0.412626097156516	0.843315384710063
X276_RS01480	1027.18182763067	0.166422667295912	0.189060462367468	0.880261611613138	0.378717603546113	0.822965066297925
X276_RS01485	6375.18873177908	-0.691439202637293	0.47828097967655	-1.44567572623293	0.148268175766092	0.57601435288578
X276_RS01490	163.214040935116	0.352398243275065	0.257780172438711	1.36704945124843	0.171609805856889	0.613096402831355
X276_RS01495	40.8983280017654	-0.022070344198681	0.536771369399321	-0.041116843141949	0.967202747072508	0.995190686263826
X276_RS01500	57.7120646314891	-0.0863208511780005	0.740655030860927	-0.11654663450765	0.907219328894935	0.986975534254672
X276_RS01505	462.16356209731	-0.0126831629167634	0.330461687663552	-0.0383801311626669	0.969384602344176	0.995190686263826
X276_RS01510	496.725605825912	0.22635464018298	0.390943103487365	0.578996376106417	0.562591618402146	0.902171594551759
X276_RS01515	1217.16233513009	-0.0263396308501574	0.592009462533532	-0.0444919085202383	NA	NA
X276_RS01520	374.063596507069	-0.374346552364874	0.327668253661354	-1.14245596935906	0.253264538090393	0.733824773344479
X276_RS01525	219.176942285761	0.137593273824054	0.401423411188584	0.342763451231333	0.731776423767368	0.948823945449261
X276_RS01530	301.834216844146	0.881148950674851	0.516031608986768	1.70754840465101	0.0877201689469352	0.435723345113848
X276_RS01535	2405.00823012443	0.105181452130156	0.32675456718397	0.321897419940074	0.747530407838948	0.95332322082834
X276_RS01540	891.469864061861	0.685879059058274	0.583517051172936	1.17542247939384	0.23982573440729	0.719752498333523
X276_RS01545	5755.79162076497	-1.00878114814118	0.66912904284149	-1.5076032925687	0.131656089561268	0.53794638116777
X276_RS01550	144.422397219481	-0.406994077114635	0.202118824496359	-2.01363766155273	0.044047589317556	0.292325719463483
X276_RS01555	439.270595881267	-0.41589041628232	0.132537545881373	-3.13790642128352	0.00170159192307373	0.0307334253628346
X276_RS01560	652.943672847635	-0.465465173967887	0.146594064916703	-3.17519794701354	0.00149734319679051	0.0279140125818342
X276_RS01565	2517.11379645411	-1.3040835690124	0.739768551472228	-1.7628264494579	0.0779297650182001	0.411507683588206
X276_RS01570	2115.93993277787	-1.46055786223274	0.65793318333102	-2.21991822154059	0.0264243193650947	0.211668482387396
X276_RS01575	1914.60588950636	-1.4478363056296	0.651199571321171	-2.22333731377033	0.0261930632174896	0.211668482387396
X276_RS01580	89.6597193264717	-0.457875135060516	0.425116068768638	-1.07705911090768	0.281453858727919	0.75985875805575
X276_RS01585	164.652595724621	-0.429034328840536	0.373912723037077	-1.14741837441566	0.251208750734317	0.730870675570068
X276_RS01590	479.060602467906	-0.545164962532098	0.526949025477441	-1.03456868914057	0.300870382793374	0.7710611385287
X276_RS01595	189.291536444659	-0.909361376996534	0.318259928487654	-2.85729146398589	0.0042727329184947	0.0589725013866273
X276_RS01600	479.253695306348	-0.637835018429965	0.295287459418704	-2.16004777068959	0.0307689716522194	0.232346847821049
X276_RS01605	22489.292135771	-0.208263456068675	0.666679900478369	-0.312388982957546	0.754744922067306	0.954566674406533
X276_RS01610	688.376613644296	-0.532454044219444	0.294041572561326	-1.81081212286196	0.0701699391097672	0.387595064897469
X276_RS01615	1786.83148812568	-0.103423967762414	0.235815675974157	-0.438579697194296	0.660966110850112	0.939547856751608
X276_RS01620	14076.1583777261	0.0660388903610246	0.303615345252276	0.21750840790393	0.827812155282314	0.972330019149631
X276_RS01625	28446.2842208727	0.0229027180527833	0.456774556776545	0.0501400914587005	0.960010751536333	0.995190686263826
X276_RS01630	27834.7420645223	0.0268735783386591	0.429899362039174	0.0625113240717261	0.950155644272553	0.994074554821037
X276_RS01635	30509.8023550937	0.0453554482629931	0.378196983385065	0.119925462802579	0.904542193640725	0.986975534254672
X276_RS01640	25728.9463192223	-0.0238501238599811	0.309147182026381	-0.0771481198814417	0.938505712908356	0.992673193565776
X276_RS01645	1714.74149330959	-0.618833982298332	0.381539168796109	-1.6219408986264	0.104816003340992	0.482639041113023
X276_RS01650	1406.62628281073	-0.44095559186098	0.43904099769646	-1.0043608550786	0.315204710893622	0.776375050543103
X276_RS01655	346.627475674293	-0.2457045802639	0.438983231671977	-0.559712905953317	0.57567527786894	0.907777819661572
X276_RS01660	322.407264481049	-0.342354569356741	0.702114165522272	-0.487605273000123	0.625829459892585	0.930719919067883
X276_RS01665	779.727520545714	-0.451530117976802	0.426350712728563	-1.05905796447975	0.289573382258131	0.765633525172955
X276_RS01670	402.596205106056	-0.427013173824293	0.414609658460397	-1.0299161274003	0.303049379384471	0.77111299734457
X276_RS01675	3820.29707042337	-0.418687803517732	0.684601559472893	-0.61157880481619	0.540816464786256	0.893733555378222
X276_RS01680	2287.70993183129	-0.644455430322686	0.513590689790468	-1.25480356854913	0.209550076837185	0.673548810960691
X276_RS01685	11907.375732285	-0.717958646936798	0.432599933671865	-1.6596365164526	0.0969875975768755	0.462867921235773
X276_RS01690	3686.19313922725	-0.722756652933274	0.388153552093925	-1.8620379719168	0.0625977380833688	0.360035007894943
X276_RS01695	1384.3286428326	-0.610885029630284	0.503754255316827	-1.21266475306711	0.22525802093497	0.699890228240655
X276_RS01700	1315.41170754271	0.123214485833744	0.399874139025503	0.308133169436812	0.757981002754416	0.954566674406533
X276_RS01705	7537.62246181697	-1.99526625528787	0.612868369117397	-3.25561956829538	0.00113145244125589	0.0227719425362731
X276_RS01710	70503.7281685091	-2.25233969794996	0.617318193589615	-3.64858791031727	0.000263685674608513	0.00804391128961992
X276_RS01715	151.804516638137	1.07624825334448	0.59141659686938	1.81978026832781	0.0687924737610703	0.383139825335256
X276_RS01720	3222.46002637491	0.286152176388166	0.314957382331983	0.908542528101613	0.363591655279889	0.811693803408617
X276_RS01725	4170.59244377275	-0.048550338745476	0.303473897272463	-0.159981926557218	0.872895311352311	0.981481660031531
X276_RS01730	6613.40858537665	1.07926658625518	0.81136825866089	1.33018093169733	0.183458665200314	0.636543529940051
X276_RS01735	171.471710577797	0.206633508478681	0.278366933004922	0.742306229580179	0.457901818298378	0.867531550912232
X276_RS01740	36.8123244179172	-0.060922021544104	0.342642654299112	-0.177800459982783	0.858879686091274	0.979886795613803
X276_RS01745	53.2964298176367	0.00801759340320333	0.266365834340056	0.0300999316337532	0.975987355255852	0.995190686263826
X276_RS01750	137.488518215347	0.051866651306969	0.356093748177945	0.145654484450681	0.884194154212527	0.983044375896776
X276_RS01755	37.0696453325311	-0.35965001491476	0.376253712504622	-0.955871006615895	0.339137408670731	0.792585760698555
X276_RS01760	20.5283019847644	-0.262869755849112	0.481590667920967	-0.545836481807099	0.585178343458754	0.909996242778263
X276_RS01765	43.4880943853922	0.139133894459861	0.362849207662791	0.383448252115692	0.701387432197423	0.945359445535852
X276_RS01770	18083.4056957429	-0.239132613240574	0.267395811798118	-0.894302014801628	0.371160322259984	0.817170023602515
X276_RS01775	1676.70602134355	-0.158207383994785	0.191981156525367	-0.824077669174166	0.409895427640224	0.840614419786235
X276_RS01780	5287.17334647702	-0.338702954609073	0.437557094436511	-0.774077163679078	0.438885161062609	0.860119654818657
X276_RS01785	2932.28022782361	-0.282968843543505	0.342780805030666	-0.825509595025864	0.409082337547226	0.840614419786235
X276_RS01790	375.344692708491	-0.269357736643142	0.278380673639413	-0.967587775119912	0.333250285051658	0.789697099218802
X276_RS01795	876.028028436752	0.0229251869642864	0.398191763996253	0.0575732323898645	0.95408857175381	0.994624446039855
X276_RS01800	516.243132351421	-0.806446442107605	0.44381649913848	-1.8170717935747	0.069206121058064	0.384247842772229
X276_RS01805	801.498206180181	-0.720636099489357	0.307751060745691	-2.34162019699699	0.0192002424315217	0.175914849172082
X276_RS01810	460.600990093479	-0.245495841293583	0.363862764966342	-0.674693496918521	0.499870517027898	0.88411925525863
X276_RS01815	651.924988462806	0.0665653419757079	0.198837955744849	0.334771808160839	0.737797228444532	0.951008870526173
X276_RS01820	2749.5638122902	-0.220151967366098	0.226056139637295	-0.973881831828725	0.33011521558771	0.787755169018132
X276_RS01825	2584.06168319848	-0.207895243901345	0.313600354395483	-0.662930513270936	0.507375058250547	0.884619505137633
X276_RS01830	199.258072192559	-0.183456653375908	0.453152645517582	-0.404845155800355	0.68559133421136	0.943466688678216
X276_RS01835	594.598831920355	0.907436181690421	0.458698224030538	1.97828579696007	0.0478964744694332	0.310575086263752
X276_RS01840	2997.61088097087	1.56910348190911	0.511767442498861	3.06604787957492	0.00216908577478376	0.0370405953176539
X276_RS01845	319.421368243968	-0.364038626371736	0.310879725550492	-1.17099507125179	0.241600758298846	0.721442976255009
X276_RS01850	247.032083949714	-0.156531420456833	0.498744854138832	-0.313850697722207	0.753634437138487	0.95426753400211
X276_RS01855	132.492990965249	-0.0197448060506417	0.348065871518264	-0.0567272107561561	0.954762497863091	0.994624446039855
X276_RS01860	145.3825931044	0.0350328690811237	0.811041097458862	0.0431949369654485	0.96554614103991	0.995190686263826
X276_RS01865	374.759937513856	0.0192725838133375	0.440639640986236	0.0437377439991593	0.965113452630676	0.995190686263826
X276_RS01870	1107.79460511333	0.15390054669375	0.324765792289171	0.473881641317437	0.635584311528929	0.933832437238907
X276_RS01875	831.450343998823	0.143066752523246	0.341559401672043	0.418863459248634	0.675315923537929	0.941269780237575
X276_RS01880	404.156752416282	0.0392559181183304	0.488135448304163	0.0804201339089588	0.935903114222091	0.992037785385074
X276_RS01885	832.876109843026	-0.00694285618224838	0.332646595610033	-0.0208715684268947	0.983348106790744	0.995190686263826
X276_RS01890	931.395968001993	-0.0657893926452685	0.320239814054998	-0.205437892972202	0.837230017271479	0.975369160613652
X276_RS01895	875.050132336391	-0.143367908381245	0.486170794384851	-0.294892062701231	0.768076335520723	0.956045405589203
X276_RS01900	841.406799917246	-0.170422988703174	0.447343812333862	-0.380966460258052	0.703228136035497	0.945551740286478
X276_RS01905	994.428313183788	-0.204195553270096	0.404983720459177	-0.504206818581684	0.614116049381723	0.925396875983854
X276_RS01910	597.993251264307	-0.159304508313967	0.456148785868675	-0.349238040852379	0.72691060948017	0.947033139745328
X276_RS01915	607.065010171062	-0.0830320234972648	0.439671246585232	-0.188850246956435	0.850210188963515	0.978903451228006
X276_RS01920	663.923770872087	-0.166601654848195	0.356722915152411	-0.467033789452562	0.64047570341211	0.935368254616588
X276_RS01925	731.521304675113	-0.203581120176025	0.476914450083742	-0.42687136055592	0.669473026466559	0.93984977110337
X276_RS01930	600.059853713435	-0.141815607681099	0.442821916274655	-0.320254265809959	0.748775589389279	0.953635776141138
X276_RS01935	765.618738128297	-0.203778284837577	0.393430595214317	-0.517952308021625	0.604491544858137	0.920974774217746
X276_RS01940	449.355020740658	-0.175145055839749	0.44391904719735	-0.3945427819453	0.693180347922143	0.943841862776236
X276_RS01945	141.752208558398	-0.0744286304390394	0.57084468814588	-0.130383328398458	0.896263156003119	0.98667969747401
X276_RS01950	20.8135622021697	0.0376345302730062	0.614527572089097	0.0612414023101795	0.951166957318226	0.99416403466219
X276_RS01955	364.662288821755	-0.276172764012091	0.194276483951577	-1.4215449981117	0.155158381658443	0.590393586905869
X276_RS01960	528.117743658963	-0.659936696929489	0.182408123049903	-3.61791287523388	0.000296988329600848	0.0084366684742167
X276_RS01965	168.955960760913	-0.866832860859855	0.247008034776695	-3.50933062417789	0.000449236085747001	0.0116519253351481
X276_RS01970	273.85729808387	-0.49934069186612	0.238409393654424	-2.09446735387414	0.0362183682719815	0.254524108968938
X276_RS01975	292.691038799668	-0.237874463858325	0.305577631721279	-0.778442003488308	0.436308484663623	0.857462299065286
X276_RS01980	1009.84829284537	-0.425035743211102	0.221418402246801	-1.9196044181429	0.0549078855663607	0.336530179915286
X276_RS01985	97.4796677551221	0.030625931672637	1.0617029290747	0.0288460461339484	0.976987376639517	0.995190686263826
X276_RS01990	700.579096491342	1.40694969466234	0.483054071731516	2.91261326008308	0.00358418195494837	0.0520093862597778
X276_RS01995	43.1552259409114	0.246115992122543	0.869207065112896	0.283150013386714	0.777061844440583	0.959999450823995
X276_RS02000	98.8605204212382	-0.659619415432414	1.68833587601723	-0.390692056481351	0.696024871142906	0.944630316776102
X276_RS02005	63.088087912884	-0.397730963087046	0.873892547538237	-0.455125706481258	0.649018805114485	0.937005712199191
X276_RS02010	15.0515854943226	0.436734925867286	0.660482454916658	0.661236226059017	0.508460832704081	0.884619505137633
X276_RS02015	1837.7349625867	0.414398405854612	0.231727801043812	1.78829818428331	0.0737279126573972	0.399037462759643
X276_RS02020	2320.65729103363	-0.0297885591281305	0.162089173964509	-0.183778832352202	0.854186962623689	0.979436086974796
X276_RS02025	2574.16233104979	0.0979961295085881	0.226547806315973	0.432562694391796	0.665332496365777	0.939547856751608
X276_RS02030	1426.04072362819	0.261578096191731	0.258076157200091	1.01356940148843	0.310788264424964	0.771214047691939
X276_RS02035	933.878264033988	-0.246230381523003	0.213574659657353	-1.15290073231553	0.248951131471045	0.728402520364056
X276_RS02040	612.739565126661	-0.271456986253778	0.489946461779144	-0.554054386407926	0.57954162560065	0.907954183790455
X276_RS02045	1323.67599226935	-0.241944504632269	0.367927508274351	-0.657587430108267	0.510803273804669	0.885408746833863
X276_RS02050	597.277885230192	-0.304898855918218	0.285967844748065	-1.06619978965408	0.286333337230763	0.764280532077132
X276_RS02055	425.159151878955	-0.297680041745084	0.346463920867529	-0.859194922806703	0.390232984052716	0.830796321404559
X276_RS02060	1370.5682653081	-0.136120329025958	0.155448445376179	-0.875662208757073	0.381213695695489	0.823532537969922
X276_RS02065	988.405395363656	0.101752439630149	0.218795724876593	0.465056799841682	0.641890781479288	0.935890115288886
X276_RS02070	5893.74828781897	-0.55400672863795	0.347166006781189	-1.59579773888152	0.110533958300259	0.49413557211831
X276_RS02075	307.726765007307	-0.146670225578313	0.35595357558137	-0.412048749162754	0.680303692373977	0.942198950115753
X276_RS02080	1451.10979973845	-0.180135499529273	0.214651121326735	-0.839201297509537	0.401356359331021	0.83886612323714
X276_RS02085	2987.40760650262	-0.734672169943621	0.61420731610067	-1.19613060718282	0.231645595210415	0.70852095645786
X276_RS02090	1039.06036408689	-0.9189139250734	0.575315715107671	-1.59723418106426	0.110213516136368	0.493589314903219
X276_RS02095	1079.31175602525	-0.526413501246982	0.57379338577777	-0.917426924560024	0.358918969238544	0.808110285435011
X276_RS02100	1270.72385066887	0.169919478360468	0.703738271900236	0.241452660946876	0.809204302249136	0.966496288933215
X276_RS02105	8587.75312614301	-0.645145176569487	0.70542158218337	-0.914552648889307	NA	NA
X276_RS02110	5451.79665337149	2.22082664203966	0.50462741722887	4.40092346594086	1.07791142408328e-05	0.000890354836292789
X276_RS02115	2254.88261161858	0.377341325994061	0.540498931841827	0.698135192808276	0.485092650967947	0.880183319718455
X276_RS02120	3588.52027269403	-0.377444226703596	0.612261717408187	-0.616475301283549	0.537580868103936	0.893733555378222
X276_RS02125	2846.86959665591	-0.180903751432688	0.325069399772431	-0.55650809199307	0.577863564177792	0.907954183790455
X276_RS02130	14134.8852217892	1.62992826921252	0.496470167996968	3.28303365293537	0.00102696405219537	0.021169404036409
X276_RS02135	141.650280022893	1.48458224835451	0.659879321981053	2.24977840478101	0.024463015527511	0.203947096843489
X276_RS02140	3158.72780936873	1.546511593284	0.519719067232118	2.97566837699509	0.00292350811726952	0.0456288229116862
X276_RS02145	10282.0171901072	1.4492111270131	0.512379306263985	2.82839511529071	0.00467820278089922	0.0634860429494387
X276_RS02150	3186.49477849489	0.643647571045811	0.288918475492586	2.22778266411809	0.0258950114364428	0.210634469669135
X276_RS02155	247.601673524285	0.0637831037425676	0.372176446771285	0.171378668091171	0.863926027025037	0.979886795613803
X276_RS02160	276.647923789722	-0.105147529142322	0.303066748492949	-0.346945119070919	0.72863254932526	0.947417566332291
X276_RS02165	160.542118944968	0.941519808177817	0.829967421300044	1.13440574173748	0.25662439170943	0.736841816630111
X276_RS02170	3925.27037606838	0.375578578510238	0.412279604558518	0.910980253103763	0.362305778327281	0.8102491488461
X276_RS02175	4414.38678879903	-0.10206548790716	0.465919130131688	-0.219062668404089	0.826601230763095	0.972330019149631
X276_RS02180	836.773087082773	0.00960313296021038	0.32759188528571	0.0293143187958853	0.976613907062696	0.995190686263826
X276_RS02185	1989.21359087385	0.174817662031627	0.641920498435799	0.272335378691932	0.785364155597599	0.964239687034875
X276_RS02190	875.138034802821	-0.221759338667332	0.267620237939016	-0.828634412610701	0.407311309177543	0.840614419786235
X276_RS02195	2866.82480543734	-0.118453459477633	0.21190132748012	-0.559002913696926	0.576159731664104	0.907777819661572
X276_RS02200	3587.02222173707	-0.243679701307265	0.230613774245435	-1.05665718409311	0.290668072235852	0.765633525172955
X276_RS02205	274.883016372509	-0.592566447450699	0.459096567464863	-1.29072288804697	0.19679978513367	0.65619920584122
X276_RS02210	1896.58595372533	-0.554422821921754	0.30602754535361	-1.81167620477146	0.0700362424401005	0.387254980083316
X276_RS02215	1488.71773212304	-0.554874720808197	0.190676395518688	-2.9100336163729	0.00361389883424208	0.052299252940824
X276_RS02220	2695.62630740234	-0.541402146461351	0.231796391619332	-2.3356797863811	0.0195079367643061	0.178118882647743
X276_RS02225	2523.4109004201	-0.462538930890061	0.257920324562772	-1.79334037235786	0.0729185156378551	0.39584730047833
X276_RS02230	1389.8300345082	-0.336076706396541	0.245593688958568	-1.36842566200159	0.171178876197045	0.612377263294064
X276_RS02235	38272.6079956233	-0.153426342386316	0.262793984621723	-0.583827451785721	0.559336406911682	0.901554238579651
X276_RS02240	2545.19824437653	-0.120655204086488	0.458403419149319	-0.263207469766246	0.792390673700233	0.965360909257216
X276_RS02245	5680.03038603372	-0.199284948268605	0.402464193623839	-0.49516193347343	0.620485818784522	0.927369774703649
X276_RS02250	2687.34212526178	-0.194178981721922	0.413195659387545	-0.469944389081293	0.638394749341369	0.934723469251728
X276_RS02255	6376.59065569441	-0.306508189296983	0.303217077454388	-1.01085397916973	0.312086323193324	0.772493470482271
X276_RS02260	5151.5168718699	-0.23348779544528	0.428536474055798	-0.54484929423972	0.585857172452249	0.910146747365777
X276_RS02265	16848.9471885168	-0.394307218327635	0.341846258113384	-1.15346360818392	0.248720146369212	0.728402520364056
X276_RS02270	8773.28536311628	-0.453640881334775	0.322520023905289	-1.40655105950256	0.159560553955825	0.596159091293547
X276_RS02275	17026.0699018689	-0.493997501550104	0.351914310552059	-1.40374371469906	0.160395180008507	0.597248454725868
X276_RS02280	4660.68912041273	-0.369725694901545	0.311856885135901	-1.1855620719755	0.235795287983992	0.714342688800017
X276_RS02285	778.720255647295	0.255552578075891	0.434030556520548	0.588789370325802	0.556002577335537	0.899340348600686
X276_RS02290	6337.6843309829	-0.0471652442705809	0.572048426819389	-0.0824497403704463	0.934289083563162	0.990560444243803
X276_RS02295	587.527547205132	2.14854617967756	0.445147963076079	4.82658881516742	1.38891468797762e-06	0.00018188007218907
X276_RS02300	4346.65064308885	1.82434377463348	0.4959683370346	3.67834726212817	0.000234750202261784	0.00745783334877822
X276_RS02305	1091.06838464157	1.63520417972607	0.511443345741825	3.19723424567051	0.00138752199386136	0.0261389669650583
X276_RS02310	6278.25671583889	1.2130179630996	0.318960163662048	3.80303906661161	0.000142931805240318	0.00501569191068801
X276_RS02315	884.191794249933	1.45516421541275	0.489992399417683	2.96976895384927	0.00298023803569682	0.0462453699816654
X276_RS02320	98.0649354870762	1.61622226978912	0.778213000696964	2.07683792013451	0.0378165210415012	0.263342284658651
X276_RS02325	186.87632603056	-0.0605025539532579	0.568651971846895	-0.106396455035151	0.915267805586416	0.987872583888903
X276_RS02330	178.991293206759	-0.108761351576489	0.456200883175094	-0.238406709823808	0.811565663760175	0.966784124412775
X276_RS02335	284.836777875898	-0.165665286072515	0.4594775721003	-0.360551409104146	0.7184348190861	0.947033139745328
X276_RS02340	268.471810225482	-0.194278583071286	0.449920459527758	-0.431806509255443	0.665882048199624	0.939547856751608
X276_RS02345	175.832880660597	-0.300426569551864	0.462087951171579	-0.650150190651286	0.515595211489334	0.888462858971923
X276_RS02350	277.698305439479	-0.257706436914848	0.482276822258951	-0.534353767422969	0.59309679909832	0.914334835276235
X276_RS02355	176.20338539021	-0.190416896457666	0.437318917214089	-0.435418841861916	0.663258436329662	0.939547856751608
X276_RS02360	14841.184719086	-0.761498262101593	0.263883714766363	-2.88573420597708	0.00390501792273254	0.0550289795988216
X276_RS02365	924.553444121683	-0.326212808483773	0.17472072212257	-1.86705277153633	0.0618942188159522	0.358064552936136
X276_RS02370	642.565718794038	0.0845068809650246	0.234742517321559	0.359998188352321	0.71884848835302	0.947033139745328
X276_RS02375	625.346588468849	0.614124054556846	0.313714570450941	1.95758856107349	0.0502783106882095	0.320598871834913
X276_RS02380	6474.60096287668	-0.415090451520827	0.281557992141401	-1.47426272067022	0.140410868339132	0.558871369259812
X276_RS02385	13545.9831557662	-0.363583468994266	0.355669038491156	-1.02225223352779	0.30666153456465	0.77111299734457
X276_RS02390	1588.16725286673	-0.055749767485299	0.126032501591378	-0.442344369756704	0.658240028182081	0.939547856751608
X276_RS02395	522.634825344172	-0.104129048946969	0.476814750394038	-0.218384705718347	0.827129381037657	0.972330019149631
X276_RS02400	296.757119882608	-0.335832074284328	0.190813779422611	-1.75999906977647	0.0784079642970265	0.411507683588206
X276_RS02405	498.771594566037	-0.157489807874316	0.255364065488881	-0.616726584348544	0.537415083341189	0.893733555378222
X276_RS02410	1919.84630829473	-1.17584565884797	0.325641462356721	-3.61085977915154	0.000305183633962162	0.00848979756861581
X276_RS02415	1131.45572391157	-1.17255056044807	0.353832876701916	-3.31385418838815	0.000920194802115922	0.0195277703263256
X276_RS02420	3139.11184220559	-0.227599835063934	0.309741710291757	-0.73480525063786	0.462458108903984	0.87243063482273
X276_RS02425	388.359273938909	0.0492180929066615	0.335752833750227	0.146590253183912	0.883455447401795	0.983044375896776
X276_RS02430	277.099924066743	0.0567967667493903	0.310612905976022	0.18285385332242	0.854912692038788	0.979436086974796
X276_RS02435	409.5466909713	-0.0776391360870789	0.35769426196591	-0.217054463385489	0.828165900882956	0.972330019149631
X276_RS02440	266.08071894219	-0.115321276656782	0.497660056772741	-0.231727009406029	0.816750051831284	0.968020094543524
X276_RS02450	351.048221304843	0.161497705934409	0.353226708368546	0.457206949837743	0.647522303499301	0.937005712199191
X276_RS02455	14311.3547049329	0.952621999732591	0.536754721998349	1.77478084624195	0.0759340801327153	0.405873087108775
X276_RS02460	135.139883402294	0.885501563994827	0.473456906210462	1.87028967658823	0.0614436023431598	0.357799024924539
X276_RS02465	224.183104719457	-3.59610237274927	0.57879217683013	-6.21311502937727	5.19443942989107e-10	3.09877169989835e-07
X276_RS02470	630.349322654048	-3.43572704648579	0.271413613316764	-12.6586393530526	1.00221326803735e-36	5.38088303609251e-33
X276_RS02475	297.683157664177	-0.747992352422137	0.273809843114205	-2.73179497097244	0.00629903267369654	0.0780626497208177
X276_RS02480	395.899954770577	-1.67001635094527	0.200567780750968	-8.32644378220857	8.33070760131304e-17	1.49091897038166e-13
X276_RS02485	581.903498651531	-1.37731236113787	0.312628638813243	-4.40558602169728	1.05498274834669e-05	0.000890354836292789
X276_RS02490	927.928348132229	-0.669370749405597	0.284867467648686	-2.34976199609813	0.0187854184966587	0.173297099499245
X276_RS02495	270.677798226045	0.619908034118733	0.752207545596078	0.824118340407626	0.409872320054856	0.840614419786235
X276_RS02500	4738.4218167771	0.400126941568818	0.548880422948131	0.72898745307706	0.466009337481301	0.872669489527411
X276_RS02505	4201.27563582637	0.00681335854219393	0.525169314758533	0.012973641739382	0.989648821936652	0.995731286003442
X276_RS02510	1712.24683181693	-0.012698513740588	0.337075573009618	-0.0376726015095306	0.969948721312195	0.995190686263826
X276_RS02515	936.043759568558	0.14877864987826	0.310509057116366	0.479144316304126	0.631835964704389	0.933044116032524
X276_RS02520	1038.01938045958	0.232940886639629	0.30529106029632	0.763012472142267	0.44545595774921	0.863647660501947
X276_RS02525	369.778889012071	-0.00838541832119146	0.227739556354711	-0.0368202101356995	0.970628359615711	0.995190686263826
X276_RS02530	1034.58120062247	0.34457788216292	0.367708257779322	0.937095849421246	0.348709256262764	0.801121094084203
X276_RS02535	68.0004042355887	0.0504096716184475	0.534512559983861	0.0943096110219928	0.924863215454127	0.988177234581733
X276_RS02540	618.259095882606	0.131828783152386	0.29015391197646	0.454340878102934	0.649583498278439	0.937005712199191
X276_RS02545	2856.27885993162	-0.168396083604643	0.342544934130498	-0.491602901768471	0.623000091688383	0.928927752204731
X276_RS02550	27.7039347728045	-0.0514659203603318	0.391712893696564	-0.131386842732318	0.895469296414322	0.98608678134293
X276_RS02555	643.948670392267	1.1757836163358	0.402621377066433	2.92032088535078	0.00349671137168314	0.0514658912032591
X276_RS02560	9408.75317842157	-0.375056678477141	0.99301777965858	-0.377693819949622	0.70565805930519	0.945551740286478
X276_RS02565	348.555267726615	-0.489891862136679	0.240139224814617	-2.04003266236437	0.0413470726632972	0.279940016556422
X276_RS02570	1128.12736666304	-0.457015596588214	0.260372728192285	-1.755236040891	0.0792189415066559	0.413032920234017
X276_RS02575	4412.99663654976	-0.710808526602056	0.263201414580813	-2.70062578399938	0.00692091611061829	0.0842594072514957
X276_RS02580	1393.08811018485	0.182770535775173	0.244136836902492	0.748639730464647	0.454074378696318	0.866506240354597
X276_RS02585	629.182822193507	0.162707951281447	0.337973978669596	0.481421534053988	0.630216934955016	0.93238763399655
X276_RS02590	1194.30812502066	0.175454478217702	0.274125944712771	0.640050610319075	0.522139696908797	0.890899658713936
X276_RS02595	23325.4104274645	-0.411970772790354	0.382122878507891	-1.07811072291461	0.280984346877531	0.75985875805575
X276_RS02600	22192.4864969178	-0.520762179059038	0.477701102606003	-1.09014230073601	0.275650465232984	0.755993599415557
X276_RS02605	15362.8877002774	-0.561307910135072	0.522682350620118	-1.0738987254288	0.282868074662926	0.760500096577491
X276_RS02610	1176.00456069696	-0.258777976437875	0.393291648951719	-0.657979840476202	0.510551085225552	0.885383971762271
X276_RS02615	4197.17863090061	-0.37095106712153	0.339262430402616	-1.09340449716554	0.274216239886746	0.754239479024667
X276_RS02620	4463.79384983193	-0.415308159443177	0.205800219410417	-2.01801611598357	0.0435895829242659	0.290362866898739
X276_RS02625	114.18908404127	0.303434895448445	0.299092128065273	1.01451983176977	0.310334771251726	0.77111299734457
X276_RS02630	942.108497359162	1.97197912526021	0.512368912537828	3.8487485813547	0.000118722781435541	0.00448889164455928
X276_RS02635	1514.23132318382	-0.00584549029970275	0.266166340462188	-0.0219617938524919	0.982478432270444	0.995190686263826
X276_RS02640	1654.24243818276	0.00562548560186234	0.202812996111273	0.0277373033766334	0.977871671348296	0.995190686263826
X276_RS02645	3184.90448196474	-0.226338614824623	0.19071852432538	-1.18676785920633	0.235319199872431	0.714205078640522
X276_RS02650	1033.70349845339	-0.260842159138099	0.154921463603056	-1.6837057504597	0.0922385494654986	0.448576786304585
X276_RS02655	355.577280407521	-0.254565642796688	0.211119059457255	-1.20579185721614	0.227897755975811	0.703613025781558
X276_RS02660	5015.5303807472	-0.098350180250444	0.440567365387407	-0.22323528244985	0.823352393290474	0.97205247383911
X276_RS02665	187.518572289425	0.240645114299777	0.382602974550191	0.628968226351855	0.529369857927863	0.893733555378222
X276_RS02670	1248.64504682681	-0.352672732540933	0.209130974415028	-1.6863725401147	0.0917240670466383	0.448239329521405
X276_RS02675	1570.56850741406	-0.282271778410689	0.151772575326004	-1.85983388503737	0.0629090316681651	0.360468080070841
X276_RS02680	622.157241931398	-0.182415953359865	0.20600535863035	-0.885491302617942	0.375891708423945	0.821392992481954
X276_RS02685	1229.09667384156	0.241353121666838	0.171012937498418	1.41131498702588	0.158151757327603	0.594563950259894
X276_RS02690	753.036924855618	1.89283621888059	0.46752575016927	4.04862452644647	5.15195201943451e-05	0.00261883154970666
X276_RS02695	535.526134532337	2.02913174888009	0.55662525330935	3.64541805607296	0.000266957471374026	0.00806703104701045
X276_RS02700	655.551885012283	1.70608531530664	0.474554425142427	3.59513097953853	0.000324228412657306	0.00877917257438126
X276_RS02705	885.968763366965	0.231900497651834	0.23397558549216	0.991131177913454	0.321621530675364	0.782202333122946
X276_RS02710	1032.91622429441	-0.111844495738031	0.362689004845916	-0.308375755106076	0.757796428257061	0.954566674406533
X276_RS02715	1002.04066519374	0.076595031429409	0.293314623102259	0.261136081860827	0.793987567439275	0.965867097591226
X276_RS02720	439.536154281698	0.146529282047672	0.233598585176032	0.627269561317132	0.530482552449903	0.893733555378222
X276_RS02725	627.198999555035	0.202270024804383	0.209148099973035	0.967113852960945	0.33348712105549	0.789697099218802
X276_RS02730	8327.20044453519	-0.183305296220877	0.314659285135482	-0.582551683297544	0.560195139509348	0.901833167542399
X276_RS02735	7209.87371827788	-0.171999585939929	0.310860632297864	-0.553301280604488	0.580057124303136	0.90804157761868
X276_RS02740	10356.3371620753	-0.122902302966974	0.28099401395227	-0.437384061099073	0.661832841410362	0.939547856751608
X276_RS02745	2701.96380135383	0.099372440328263	0.44795734454219	0.22183460443052	0.824442640085469	0.97205247383911
X276_RS02750	643.375681762162	0.214410674217535	0.432783707043076	0.495422241475912	0.620302098010207	0.927369774703649
X276_RS02755	241.037623970571	0.0359003238973917	0.20332080881808	0.176569845979283	0.859846281307831	0.979886795613803
X276_RS02760	255.269973387361	0.036102769860878	0.205786985589897	0.175437575692106	0.86073581727569	0.979886795613803
X276_RS02765	483.395867344032	-0.0633102802363713	0.205380787361996	-0.308258046186098	0.757885986913365	0.954566674406533
X276_RS02770	573.160202383461	0.0881857812416569	0.25913974213821	0.340302033621009	0.733629085844912	0.949808189510811
X276_RS02775	168.288184839652	-0.526263540956879	0.269204755280691	-1.95488203916815	0.0505969949683476	0.321105515348768
X276_RS02780	1463.35072565129	0.878768868357383	0.423706401588208	2.07400422807735	0.0380789181901826	0.264826051506594
X276_RS02785	1490.81240280137	0.0334751670668843	0.479823319780373	0.0697656109799055	0.944380218921201	0.992673193565776
X276_RS02790	54.1515566962684	1.15559608838307	0.564132934304853	2.04844641769948	0.0405162772585669	0.275624589880296
X276_RS02795	1520.08360517108	-0.0289161221941186	0.104361884184736	-0.277075509128724	0.781722126775865	0.963071615112349
X276_RS02800	1112.54422627703	-0.0348938137937886	0.482787645706468	-0.072275697408802	0.942382504763316	0.992673193565776
X276_RS02805	1718.1468526443	-0.0162157259624695	0.219546561796546	-0.0738600770140806	0.941121722969634	0.992673193565776
X276_RS02810	96.6105910040591	0.463390211802401	0.394234906848771	1.17541649344653	0.239828128053394	0.719752498333523
X276_RS02815	95.7271486720027	0.616410730731484	0.409207211410581	1.5063535381174	0.131976441157215	0.53802696474798
X276_RS02820	74.3562580369502	-0.156305372231748	0.491810023332257	-0.317816564966898	0.750624084666507	0.953814568412894
X276_RS02825	123.188931303226	-0.677147321373142	0.445708108261382	-1.51926184159978	0.128696600551707	0.531926134227955
X276_RS02830	874.089178332561	-0.501213657696399	0.393965244865876	-1.27222810699212	0.203292083848881	0.661901272398205
X276_RS02835	113.05715058012	1.16046354231437	0.727664223002867	1.59477889063373	0.110761689141344	0.494330431421344
X276_RS02840	93.4956223311153	0.535072753767299	0.362744080124098	1.47506956856262	0.140193840914699	0.558797870728298
X276_RS02845	11.1407712200692	0.189685641790469	0.512227745520443	0.370315047260357	0.711147763429099	0.945551740286478
X276_RS02850	18.3143787553085	0.630114758368916	0.484004102255433	1.30187896224973	0.192957765200624	0.652797883656048
X276_RS02855	72.6074066365325	0.465567145760177	0.359726090969002	1.29422679490962	0.195587093990996	0.65619920584122
X276_RS02860	101.225249777777	0.0241135860973615	0.276922286709496	0.0870770871636552	0.930610237988424	0.989187190581322
X276_RS02865	67.6678732379666	0.196220176219287	0.463437989227888	0.423401147036306	0.672002608144115	0.940885885194806
X276_RS02870	78.4074144213953	0.216465799262629	0.430864596078741	0.502398668242098	0.61538711565162	0.925810130365391
X276_RS02875	58.5464339326482	0.238985080997101	0.439965250745123	0.543190810165933	0.586998433273311	0.910553416764677
X276_RS02880	51.1095169434494	0.341857525788637	0.466736968450989	0.73244150109471	0.463899135911081	0.872669489527411
X276_RS02885	349.694487910642	0.659892224613015	0.282339618610027	2.33722857550669	0.0194273020932895	0.177691967527889
X276_RS02890	324.361432910419	0.675318240306264	0.27454578734245	2.45976544329167	0.0139027844864871	0.140837830014999
X276_RS02895	104.0044214289	1.06390584892132	0.306476604000256	3.47140967706765	0.000517733471065682	0.0129288884007053
X276_RS02900	347.137250894292	-0.0874295948780045	0.41709342072124	-0.209616336615478	0.833967128130114	0.974082604170288
X276_RS02905	845.195689200694	-0.313364715820416	0.143352279851678	-2.18597650588218	0.0288173242313124	0.223498280264827
X276_RS02910	2653.46018795887	1.36273292935142	0.480252795428817	2.83753252937266	0.00454637138790539	0.0622690509736327
X276_RS02915	183.812480851966	-0.32312368104811	0.480232798840062	-0.672848005860017	0.501043993228732	0.88411925525863
X276_RS02920	266.704866553281	-0.423538478328162	0.241668434413544	-1.7525601941187	0.0796775290111998	0.414334954529851
X276_RS02925	544.541479493492	-0.390907653794722	0.368905196891788	-1.05964257779049	0.289307235528459	0.765633525172955
X276_RS02930	1732.91171157241	0.182642215238679	0.296872936278885	0.615220159600886	0.538409336038246	0.893733555378222
X276_RS02935	1797.7477196302	0.150083287504567	0.314386256722681	0.477385013801523	0.633087983679161	0.933291978136577
X276_RS02940	1277.26804025202	0.130737695129445	0.428782923207809	0.304904155583833	0.760439150679584	0.955263874590241
X276_RS02945	1151.91871112902	0.0313893037055861	0.416362567487712	0.0753893509087185	0.939904931841763	0.992673193565776
X276_RS02950	1670.00954871126	0.0603652569584516	0.272063511354604	0.221879283472792	0.824407857983815	0.97205247383911
X276_RS02955	170.630055729518	0.0817357481151526	0.398936807870168	0.20488394778993	0.837662796990442	0.975369160613652
X276_RS02960	26119.8644983559	1.60381683709824	0.500808545596732	3.20245501239847	0.00136261581629421	0.0257601560481817
X276_RS02965	19507.3451313447	1.58754875319726	0.49058938377698	3.23600307241657	0.0012121607944287	0.0241040418714359
X276_RS02970	15720.4170948089	1.63872741767935	0.473848026259772	3.45833965082504	0.000543515703121019	0.0133248210504875
X276_RS02975	9743.43151950901	1.44011877261084	0.467296302343711	3.08181075987114	0.00205745592430045	0.0352922711104445
X276_RS02980	6621.20624723807	1.45702595162378	0.439292391278406	3.31675663077983	0.000910689069589164	0.0194800383052758
X276_RS02985	718.030264255764	1.86289192086384	0.515730229103868	3.61214413221578	0.000303675690607384	0.00848979756861581
X276_RS02990	1089.07340668416	-0.0466217630406798	0.326805446692595	-0.142659075950267	0.88655943870859	0.983645673718256
X276_RS02995	1382.52760995557	-0.0920870203533839	0.415683437597868	-0.221531608008084	0.82467852828034	0.97205247383911
X276_RS03000	907.16251201387	1.4036315003889	0.479712387508577	2.92598552161383	0.00343366916982401	0.0509264358364229
X276_RS03005	829.153359051524	-0.0591818951099952	0.41692451255748	-0.141948706126594	0.887120521874795	0.983760254292368
X276_RS03010	2552.21073427814	0.133690184897586	0.447406957146553	0.298811144444931	0.765084147187232	0.955324962811764
X276_RS03015	8134.87654266584	-0.308131127189053	0.326525943884237	-0.943665068458676	0.345340829858283	0.799196084271174
X276_RS03020	5517.64081859457	-0.181158621775802	0.45377587398699	-0.399224886471148	0.689727507570187	0.943466688678216
X276_RS03025	3388.92833240942	-0.283598750269853	0.416435424302126	-0.681014951466042	0.495862029863671	0.883317869883414
X276_RS03030	3980.0396628495	-0.161141950007161	0.370200088759089	-0.435283391063759	0.66335673906081	0.939547856751608
X276_RS03035	2923.94441798242	-0.263066708629435	0.26511670284736	-0.992267578029193	0.321067014725846	0.782202333122946
X276_RS03040	971.452778130737	0.060138390191044	0.293939044233699	0.204594766740925	0.837888744451922	0.975369160613652
X276_RS03045	149.826500623907	2.23712502526173	0.687210670730249	3.25537003504981	0.0011324471330201	0.0227719425362731
X276_RS03050	1142.66180166192	-0.730523243409739	0.554097492670412	-1.31840200158471	0.187369111114817	0.643140317546752
X276_RS03055	25339.9191112057	-0.266256992389323	0.748499478859024	-0.355721012384928	NA	NA
X276_RS03060	1258.69643962107	2.26397178022725	0.489838307480374	4.62187572032219	3.8028582458899e-06	0.000416684610656793
X276_RS03065	396.487019263346	-0.025849641010999	0.522265681128391	-0.0494951936247257	0.960524667439024	0.995190686263826
X276_RS03070	1955.6473142184	-0.265066672891997	0.170716741754426	-1.55266946971898	0.120502119697829	0.518410160783369
X276_RS03075	735.510952948336	-0.128104687332732	0.254021183049503	-0.504307104607758	0.61404558569682	0.925396875983854
X276_RS03080	1278.16494883251	0.0140741620425016	0.28242976411584	0.0498324320970964	0.960255921704246	0.995190686263826
X276_RS03085	9822.92700500994	0.18598486871399	0.571435230962702	0.325469727165158	0.744825590691508	0.952654837856926
X276_RS03090	1820.10772800246	0.0650254650198046	0.388021922705193	0.167581936006252	0.866912183189616	0.980637314639432
X276_RS03095	796.016480427142	-0.44943166634989	0.254934954761149	-1.76292680919714	0.0779128347545942	0.411507683588206
X276_RS03100	1239.7577362677	-0.472874015258533	0.177325467119896	-2.66670108326181	0.00765997674910032	0.0899728423225145
X276_RS03105	525.232137036099	-0.276865191787855	0.249077712413406	-1.1115614845873	0.266326740348755	0.746298678983541
X276_RS03110	5134.47359536504	-0.616182891203724	0.424668985434458	-1.45097219796576	0.146787602034951	0.573582704021579
X276_RS03115	63843.1982487648	-0.657164261226775	0.579339605392532	-1.13433339462699	0.256654726249605	0.736841816630111
X276_RS03120	18852.0743293011	-0.542716208725051	0.576125750177257	-0.942009984032259	0.346187528328327	0.79938146633267
X276_RS03125	9320.6309526838	-0.705474841869093	0.468247586570657	-1.50662782276325	0.131906081645023	0.53802696474798
X276_RS03130	8910.13719229709	-0.550087098601783	0.318326300632443	-1.72806047602376	0.0839773825521957	0.42656061203665
X276_RS03135	1259.36346085951	1.48060992985852	0.507330690355579	2.91843162261834	0.00351797021262732	0.0514658912032591
X276_RS03140	25874.1368645141	-0.0829869280022441	0.206093968193644	-0.402665486669024	0.68719432702832	0.943466688678216
X276_RS03145	999.411151945093	0.236410390444284	0.454602961684032	0.520037066121445	0.603037740811308	0.920588464718769
X276_RS03150	211.387573144	-0.168733446936792	0.454322072316185	-0.371396102497442	0.710342528082176	0.945551740286478
X276_RS03155	625.300989483902	-0.324091486224165	0.776324902495957	-0.417468878277872	0.676335483473931	0.941469659264155
X276_RS03160	365.080026153964	-0.127527084438814	0.681300445682514	-0.187181859702234	0.85151804732533	0.978903451228006
X276_RS03165	201.298392591737	0.00918569630692166	0.643293371066071	0.0142791714015318	0.988607256752371	0.995610842135877
X276_RS03170	260.315399170157	-0.0733952285159229	0.512347486411602	-0.143252832233005	0.886090505958902	0.983645673718256
X276_RS03175	275.490078248551	0.109362542708612	0.619881977075179	0.176424782060325	0.859960236744011	0.979886795613803
X276_RS03180	277.560162615246	-0.225328692448063	0.634541179933546	-0.355104916077569	0.722510993858382	0.947033139745328
X276_RS03185	598.572199245666	-0.136651768837129	0.755051728344558	-0.180983320357052	NA	NA
X276_RS03190	236.617545730975	0.0562910870982982	0.652939243147249	0.0862118301037751	0.93129802665985	0.989187190581322
X276_RS03195	294.507368491574	-0.209091403628091	0.560914153903753	-0.372768991784024	0.70932038308651	0.945551740286478
X276_RS03200	3144.84215599444	-0.415888780191817	0.734488177607209	-0.566229372876614	NA	NA
X276_RS03205	2897.58125538255	-0.183853021079286	0.699998937041495	-0.262647571803937	0.792822229902903	0.965667548173477
X276_RS03210	397.142725754274	-0.486262625744472	0.839956640368779	-0.578913961000392	NA	NA
X276_RS03215	193.429959272497	0.296160406149936	0.662268832558872	0.447190614430144	0.654737437420611	0.938013387499802
X276_RS03220	4981.31510625124	-0.0966721150574366	0.209357343344272	-0.46175650451614	0.644255945529544	0.936386077841939
X276_RS03225	1611.45006584653	-0.0713016316098162	0.34394555654788	-0.207304994213206	0.83577167404997	0.97445567454185
X276_RS03230	6881.28231998344	2.07564155822993	0.54532929783026	3.80621684271949	0.000141108676206085	0.00498429264835837
X276_RS03235	4902.72901611382	-0.500848320146693	0.528030570073688	-0.94852144654579	0.342864060014587	0.796554365304334
X276_RS03240	2707.82651860873	-0.399162781871682	0.43122911252636	-0.925639689614607	0.354633259963732	0.804744705302315
X276_RS03245	6781.51076603762	-0.177047830940566	0.365755861026348	-0.48406013356492	0.628343193225292	0.930832899797024
X276_RS03250	253.188281886568	-0.230336871655436	0.533107453442959	-0.432064624435196	0.665694444755252	0.939547856751608
X276_RS03255	522.167949644453	-0.118444958723389	0.384401165547228	-0.308128510887244	0.757984547408186	0.954566674406533
X276_RS03260	1080.01156298136	-1.35802269131748	0.406954043238618	-3.33704189423963	0.000846751836126503	0.0182842636995878
X276_RS03265	1193.6909985697	-1.04545169378656	0.504513385788955	-2.07219812840384	0.0382469678904574	0.26530745556055
X276_RS03270	139.547778844345	0.577418221211472	0.390142176531965	1.48001999256844	0.138867911316706	0.555557248370358
X276_RS03275	15094.3835214357	-2.27255950277026	0.565634350825617	-4.01771833597653	5.87643785818141e-05	0.00280328422738302
X276_RS03280	1276.65365509042	-0.217493462217371	0.251523363277286	-0.86470481065252	0.387200828396917	0.827947554478347
X276_RS03285	611.550240612238	0.399587615167405	0.756592002648809	0.528141473566279	0.597401147142459	0.916151602115928
X276_RS03290	458.296699513922	0.664624507885605	0.618526242264665	1.07452919936292	0.282585565031272	0.760500096577491
X276_RS03295	864.537103832856	0.648575839127669	0.425289377604643	1.52502242774236	0.127253503752368	0.52828759946057
X276_RS03300	385.967397556757	0.102336062507998	0.290041606950876	0.352832352515999	0.724214127850551	0.947033139745328
X276_RS03305	2411.86491317838	0.266414143348153	0.219942102641417	1.21129215438347	0.225783454557551	0.700711773132654
X276_RS03310	1405.45771584895	0.42770295662256	0.628133369866662	0.680911056697006	0.495927771462692	0.883317869883414
X276_RS03315	738.32058604561	1.13862570653835	0.482542147116309	2.35963990574257	0.0182926817577251	0.169521270936903
X276_RS03320	4280.02013911393	-0.239525594234455	0.232543406172769	-1.03002531087249	0.302998124111264	0.77111299734457
X276_RS03325	1561.2997351706	-0.272856610298982	0.485677925790663	-0.561805665461906	0.57424843164896	0.907777819661572
X276_RS03330	1913.67781014049	-0.35127955542463	0.373232677490701	-0.941181136084694	0.346612042023181	0.79938146633267
X276_RS03335	30863.4885324164	-0.368987609723007	0.369175191930557	-0.999491888372649	0.317556466611504	0.779945411361923
X276_RS03340	999.175767806792	-0.204156085225402	0.497773505599212	-0.410138512654749	0.681704342626523	0.942198950115753
X276_RS03345	533.894358186895	-0.802909379670913	0.446084611082889	-1.79990378444533	0.0718758320080255	0.392974890072392
X276_RS03350	3733.73951435409	-0.403059382058244	0.397943162171345	-1.01285665987822	0.311128632389782	0.771214047691939
X276_RS03355	4266.47618312266	-0.379663482153054	0.270639973575876	-1.40283594155249	0.160665766560791	0.597248454725868
X276_RS03360	7701.16917776735	-0.369449788545925	0.294111744214785	-1.25615449166192	0.209059962689385	0.672927421870089
X276_RS03365	725.64731063488	-2.54069472342023	0.613381932677645	-4.14210883638051	3.44126961982651e-05	0.00192460172800505
X276_RS03370	12799.9494199769	-1.93334732864274	0.625865377160723	-3.08907857695131	0.00200778328526284	0.0346616992237176
X276_RS03375	1654.579584989	-1.07578903240805	0.313732438216416	-3.42900159933719	0.00060580595770068	0.0144338766427727
X276_RS03380	207.210928732452	-0.501523493631788	0.404470830369167	-1.23994972189723	0.214993991320117	0.682030357824473
X276_RS03385	1166.84529846462	-0.578818516239416	0.303216995545124	-1.9089250429344	0.0562717619262639	0.341768201110985
X276_RS03390	262.737549791581	-0.481208328153453	0.280925789102097	-1.71293753304567	0.0867240323303185	0.434348255206604
X276_RS03395	1300.25053362648	-0.395102369418011	0.218040766983617	-1.8120573270947	0.0699773390612795	0.387254980083316
X276_RS03400	114288.300931628	-0.169225193792411	0.467767632814105	-0.361771918194398	0.717522478785119	0.947033139745328
X276_RS03405	934.922248451991	-0.101994047200493	0.322103474674408	-0.316649943946093	0.75150923452341	0.953814568412894
X276_RS03410	1458.59257057176	-0.244236896174023	0.458649537222312	-0.532513120264282	0.594370657177738	0.914812637202392
X276_RS03420	28.4815916738278	-0.0729424484028093	0.515538188720923	-0.141487963449969	0.887484468163205	0.983829543280564
X276_RS03425	802.451943117889	-0.262530120172374	0.28483744369503	-0.921684020073778	0.356693418248622	0.8063177833153
X276_RS03435	2597.06873621072	0.126401827345782	0.508931709365021	0.248366971481281	0.803850486021705	0.966098035654707
X276_RS03440	961.276682673869	0.374729479730383	0.644639244574325	0.581301065494126	0.561037562626604	0.901859483156358
X276_RS03445	2198.33722984319	0.218286047016458	0.321860313529532	0.67820118803317	0.497644139395506	0.8835487382323
X276_RS03450	596.892687014769	-0.191889327462753	0.299417786807595	-0.64087484417237	0.52160400099753	0.890899658713936
X276_RS03455	250.88354874919	-0.0943816857615551	0.285131956189461	-0.331010550423332	0.740636516286096	0.951826390837933
X276_RS03460	399.455530954954	0.0279192079930074	0.290173666778872	0.0962155122583309	0.923349410972808	0.988080053816399
X276_RS03465	45.8704459483514	1.24770653557752	0.473208103110134	2.63669731641753	0.008371749546345	0.0960425711844579
X276_RS03470	46.1470658362208	1.17577734342234	0.530028641712443	2.21832793719144	0.0265324806568668	0.211668482387396
X276_RS03475	67.0334391574739	0.501323393070969	0.371068168498952	1.35102775077401	0.176686543350707	0.623911571908162
X276_RS03480	369.931332528644	0.264344098637449	0.27842299252866	0.949433436644923	0.342400211192169	0.796165757423454
X276_RS03485	192.320099957224	0.273297453487749	0.352255435773926	0.775850209060077	0.43783743426794	0.859191953430033
X276_RS03490	80.5111903858639	-0.304168915112721	0.445655666448983	-0.682520021648913	0.494910187008365	0.883317869883414
X276_RS03495	103.144078690447	0.20169546472593	0.464451889929559	0.434265570017425	0.664095602845469	0.939547856751608
X276_RS03500	378.988966750694	-0.60853921739837	0.261263879124045	-2.32921297593321	0.0198477858367064	0.178858109284029
X276_RS03505	614.263359851118	-0.68680320818857	0.421473323884714	-1.62952948447203	0.103200978417455	0.478288532508328
X276_RS03510	891.948352545865	-0.808508247924325	0.210610113424517	-3.83888615213199	0.000123593718274344	0.00456409207816748
X276_RS03515	29.3935928309553	0.288398859404442	0.620840042999947	0.464530055134454	0.642268031509536	0.935890115288886
X276_RS03520	9.23991064221883	0.701100210035336	0.696976868056638	1.00591603849091	0.314455960430852	0.775879619279983
X276_RS03525	46.1648450025651	0.19094744374336	0.403515461101019	0.473209733333012	0.636063554289939	0.933832437238907
X276_RS03530	11.9601102952325	0.479210973847977	0.466949599877676	1.02625845267565	0.304769775502548	0.77111299734457
X276_RS03535	70.1793098337788	0.088284055146829	0.37450621102189	0.23573455539211	0.813638654102052	0.967536197978719
X276_RS03540	35.5583063019339	0.516421943981616	0.385352810714084	1.34012761714298	0.180203858852873	0.631536891763103
X276_RS03545	86.5235588047763	0.510769828978109	0.498569100920077	1.02447148857704	0.305612630906172	0.77111299734457
X276_RS03550	48.6034490500721	0.38717695752266	0.378528315242189	1.02284807221076	0.30637968479289	0.77111299734457
X276_RS03555	41.286950781456	0.296583368635726	0.358710643304939	0.826803927263461	0.408348203731169	0.840614419786235
X276_RS03565	29.4158018304448	0.216400114067115	0.36776463392097	0.588420130995025	0.556250328752886	0.899340348600686
X276_RS03570	41.9082918225574	-0.0795676601446069	0.295746833649613	-0.269039770139602	0.787899078407992	0.964437813699879
X276_RS03575	23.0687055112013	0.144094727396399	0.477300005986668	0.301895507205218	0.762731720797173	0.955324962811764
X276_RS03580	21.2899579836626	-0.349691117934858	0.462131609752868	-0.756691623240965	0.449234634549744	0.863647660501947
X276_RS03585	46.0360732513223	-0.0288791760317313	0.435157754310369	-0.066364842969416	0.947087359718807	0.993613840536785
X276_RS03590	35.510650382286	0.132574567168279	0.375119272739187	0.353419770197878	0.723773766453192	0.947033139745328
X276_RS03595	107.169175224798	0.0123292970107442	0.336315527900459	0.0366599100782329	0.970756174263254	0.995190686263826
X276_RS03600	23818.5771890331	0.980937156183699	0.524736162045408	1.86939118577235	0.0615684099737771	0.358064552936136
X276_RS03605	19390.2735137397	1.02730784687153	0.548449087764949	1.87311433237684	0.0610525986230911	0.35707124401675
X276_RS03610	25169.761446647	1.05001271420955	0.466325418481242	2.25167377242549	0.0243428952685076	0.203327577461844
X276_RS03615	980.171539419587	0.6522469808392	0.324905454531703	2.00749778663859	0.0446966860721856	0.295537570839365
X276_RS03620	285.672730952367	-0.0801298402956562	0.327901112044318	-0.244371968719722	0.806942749485446	0.966098035654707
X276_RS03625	94.6074474008761	0.351161021093424	0.440508906482285	0.797171217030877	0.425351599930959	0.851977205580401
X276_RS03630	247.108252315325	-0.251717939019157	0.278321043550466	-0.904415763206619	0.365774982763472	0.813186700810386
X276_RS03635	407.989654188462	-0.373545430929774	0.199073595019958	-1.87641877312923	0.0605977987407327	0.356352225015328
X276_RS03645	49.8592847852428	0.329443161769562	0.373343343113364	0.882413381265318	0.377553302076146	0.822965066297925
X276_RS03650	37.7194456359363	0.251582827270577	0.375159957377829	0.670601492304799	0.502474431593561	0.88411925525863
X276_RS03655	44.7049694611033	0.48064060954224	0.349200201342585	1.37640415925965	0.168696541003363	0.608752334639716
X276_RS03660	13.7565120168516	0.524731055416696	0.499556612160406	1.05039357430866	0.293537198731483	0.76805377144561
X276_RS03665	23.3052112288045	0.278021350852557	0.42667775929224	0.651595600655939	0.514662086520794	0.887639172030243
X276_RS03670	115.318830828521	0.318434309390845	0.266341216127852	1.19558780282053	0.231857453583113	0.70852095645786
X276_RS03675	29.7892783093071	-0.043689554315427	0.378948904595812	-0.115291412075795	0.908214145143213	0.986975534254672
X276_RS03680	135.973085554259	0.93507580169037	0.367064923934891	2.54743981436982	0.0108516569991896	0.114916265145264
X276_RS03690	151.008093156437	0.237504236070493	0.224166996801478	1.05949689052946	0.289373544613243	0.765633525172955
X276_RS03695	285.509337737124	-0.483650422904169	0.313372439262411	-1.54337255708429	0.122740408211562	0.520527112149812
X276_RS03700	184.959652432512	0.324913098667507	0.33752360350123	0.962638154182669	0.335729143262775	0.789822583334344
X276_RS03705	575.818449163359	-0.0529193231170098	0.314619197331578	-0.168201189138621	0.866425005476692	0.980637314639432
X276_RS03710	152.660907733196	-0.325659756625987	0.220092560223526	-1.47964909079728	0.13896691833887	0.555557248370358
X276_RS03715	146.380361962075	0.224515722191433	0.436378826836956	0.514497286265721	0.606904357205016	0.921760563779489
X276_RS03720	573.088041663823	-0.352546106589194	0.160925432497613	-2.1907420170794	0.028470466674702	0.221854768616074
X276_RS03725	49101.7171946197	-0.205645545245972	0.25348188709499	-0.811282997782437	0.417203171654329	0.846547176346219
X276_RS03730	2236.13256078675	-0.235846372097518	0.236418494434491	-0.99758004407252	0.31848304186542	0.780337513659464
X276_RS03735	465.781698457615	-0.368602690661832	0.394734398094247	-0.933799264623054	0.35040744892855	0.802830375533445
X276_RS03740	279.281247446765	0.519787002267155	0.462819612608419	1.1230876741322	0.261400260470026	0.740273231885568
X276_RS03745	121.580190967579	0.382860678295864	0.421227144251516	0.908917394144137	0.363393731438465	0.811589411020432
X276_RS03750	115.30554406409	0.420682234521451	0.428693882203724	0.981311495183723	0.326439155773083	0.783833554269088
X276_RS03755	442.198848316544	0.494053921244256	0.378534657457414	1.30517486711197	0.191833310168732	0.65203581692911
X276_RS03760	133.623919132349	-0.0248487137688555	0.391778447856571	-0.0634254229777145	0.949427743394442	0.993854075703794
X276_RS03765	130.571131551234	0.0297368096203612	0.26298584776497	0.113073801777109	0.909972044915571	0.986975534254672
X276_RS03770	68.8996106006723	-0.324785285739958	0.761947760496051	-0.426256631463176	0.669920855655168	0.93984977110337
X276_RS03775	115.624135796317	0.00194104090646196	0.778937167601449	0.00249190947254311	0.998011745962654	0.999459000158811
X276_RS03780	122.738533240277	-0.655519542863442	0.305218856669371	-2.14770329073585	0.0317373337910451	0.235417105293893
X276_RS03785	136.69648122462	-0.474453952659345	0.440628910271237	-1.07676537240211	0.281585098844254	0.75985875805575
X276_RS03790	1365.60574218731	0.379751602352045	0.298656994191687	1.27153091920663	0.203539834971896	0.662306287250974
X276_RS03795	210.369459644341	0.307624912666441	0.31031831650554	0.991320512854577	0.32152909972059	0.782202333122946
X276_RS03800	685.248454259606	-0.312539853719021	0.270892742339764	-1.1537402258161	0.248606686849331	0.728402520364056
X276_RS03805	887.47135860384	-0.259253978216582	0.149625809944908	-1.73268220444079	0.0831521691972044	0.424376422452272
X276_RS03810	291.571639753783	-0.0465806812649775	0.363587389350909	-0.128114127797818	0.898058655816401	0.986975534254672
X276_RS03815	119.369756451889	-0.105601833789761	0.228285539846067	-0.462586609125434	0.643660708866813	0.936032039741584
X276_RS03820	970.897802345576	-0.326134623266056	0.290902260846647	-1.12111408937444	0.262239302111168	0.741312408746202
X276_RS03825	985.022715462091	-0.113106345477226	0.318092915952881	-0.355576436332773	0.7221577928932	0.947033139745328
X276_RS03830	778.884988285292	-0.0679968571044348	0.256739225787052	-0.264847947936221	0.791126598239466	0.965298156446526
X276_RS03835	318.334179714952	-0.24453412485963	0.227071544036416	-1.07690343101914	0.281523410139979	0.75985875805575
X276_RS03840	437.599437557177	-0.201324174634485	0.192202915626276	-1.04745640292962	0.294889129635422	0.76805377144561
X276_RS03845	1374.39483318493	-0.266614397865895	0.321289698527638	-0.829825540898755	0.406637428047902	0.840614419786235
X276_RS03850	5036.81230221334	-0.260475797316607	0.472759561457001	-0.550968861452204	0.58165502054173	0.908349565238089
X276_RS03855	1003.00157802265	1.95444141564396	0.57018307350706	3.42774366068543	0.000608619852521462	0.0144338766427727
X276_RS03860	1155.83258076164	1.07753014485052	0.29728533555983	3.62456541228776	0.000289447757240567	0.00835508069153014
X276_RS03865	4970.29836948279	-0.239006890894462	0.729031483664267	-0.327841658762339	0.74303138733628	0.952420286269587
X276_RS03870	1847.82050451927	-0.154024685107704	0.632780419559017	-0.243409372899123	0.807688283601993	0.966098035654707
X276_RS03875	374.626299161819	-0.221837237784903	0.643685227782976	-0.344636210697222	0.730367879516364	0.948330143923425
X276_RS03880	729.376182448736	-0.254588895080959	0.266493631288246	-0.955328252499923	0.339411724392582	0.792585760698555
X276_RS03885	614.347925454089	-0.232673936607126	0.20942539336259	-1.11101109980624	0.266563571554242	0.746386629754584
X276_RS03890	1328.85383178827	-0.14796439745757	0.197506070256009	-0.749163796665981	0.453758486902172	0.866430688673184
X276_RS03895	11.7158733080755	0.00849188502728873	0.68445670450182	0.0124067526425496	0.990101097569697	0.995851029009311
X276_RS03900	49.4202422341031	-1.18188880858697	1.7685616649055	-0.668276844420983	0.503956891345548	0.88411925525863
X276_RS03905	64.5884917372647	-0.28288580885659	0.863106613977222	-0.327753031057245	0.743098403082146	0.952420286269587
X276_RS03910	4462.83241737413	-0.294068320316474	2.34327823721807	-0.12549441020098	0.900132150069647	0.986975534254672
X276_RS03915	603.420701111954	1.63143416792956	0.414111976847182	3.93959667708815	8.16187071257648e-05	0.00356268974437586
X276_RS03920	310.159022298713	0.923496931988406	0.270881804070117	3.40922468070007	0.000651477999625401	0.0151633271695635
X276_RS03925	9.84535931219901	-0.134369044682158	0.641234111846176	-0.209547561802813	0.834020810462062	0.974082604170288
X276_RS03930	67.663969928189	-0.336814761818072	0.616032157928936	-0.546748668041005	0.584551413386194	0.909996242778263
X276_RS03935	4496.62530047231	-0.297768533990922	2.31757897437776	-0.12848258345581	0.897767080373649	0.986975534254672
X276_RS03940	3471.2529482544	-0.247715939340476	0.210977576104188	-1.17413397155603	0.240341368219399	0.71999820033535
X276_RS03945	19012.7658589542	-0.55156153695265	0.382233315693504	-1.44299702382542	0.149021309617795	0.578103620908919
X276_RS03950	342.439092089249	-0.125300548652944	0.220447010669842	-0.568393049523379	0.569768108888003	0.90720195036171
X276_RS03955	79.895524063568	0.163849283641482	0.66373887880757	0.246858047453605	0.805018084916295	0.966098035654707
X276_RS03960	41.1321911064015	1.51679522602396	0.595080593197233	2.54889042486593	0.0108066248721539	0.114665551262044
X276_RS03965	45.8002901852754	0.34876582059517	0.628470919430033	0.554943450544171	0.578933340628458	0.907954183790455
X276_RS03970	30.7066232194651	1.01046274387893	0.652221220743287	1.54926382604874	0.121318311837607	0.518988201103293
X276_RS03975	320.180596052486	0.680476755068732	0.439333800379251	1.54888322838196	0.121409793366686	0.518988201103293
X276_RS03980	2488.36800222812	0.0808505492874308	0.184844495948421	0.437397656189836	0.661822983620221	0.939547856751608
X276_RS03985	881.217752868559	0.207890048110899	0.225892608502704	0.920304783272313	0.357413510171208	0.807300435889448
X276_RS03990	2478.64088057603	0.113619629391484	0.349997658191051	0.324629684606241	0.7454613579314	0.952721264159412
X276_RS03995	4354.22795096495	-0.6911892432784	0.361325328729214	-1.91292773664476	0.0557573041805864	0.341172661672257
X276_RS04000	490.651360982971	-0.814895942597601	0.79000284204116	-1.03151014051054	NA	NA
X276_RS04005	1416.66569672306	-0.326897441231447	0.370462055367588	-0.882404652501011	0.377558020664253	0.822965066297925
X276_RS04010	903.820678647189	-0.330204348276277	0.275683249166495	-1.19776718126553	0.231007667015493	0.70852095645786
X276_RS04015	977.16742653	-0.289088946654753	0.288437868468161	-1.00225725626822	0.316219360883227	0.777728698388476
X276_RS04020	703.041479716788	-0.327375364079531	0.203379216052557	-1.60967954559787	0.107467832595471	0.487935581968021
X276_RS04025	23.6407433064266	0.118940279902524	0.605779001982899	0.196342691828531	0.844341948386813	0.977419560346873
X276_RS04030	33.5610078247436	0.593031582754384	0.520552519997721	1.139234870589	0.254605204989231	0.734932981498486
X276_RS04035	35.8550787994106	0.284175360112186	0.456481085564693	0.622534797385186	0.533590270094924	0.893733555378222
X276_RS04040	55.8519087102198	0.945061739618646	0.402337777352379	2.34892618296425	0.0188276389600262	0.173388668227068
X276_RS04045	146.43936671726	0.124769923703248	0.317556942037964	0.392905671979708	0.694389152163556	0.943841862776236
X276_RS04050	1808.15363056982	0.555822085178312	0.257815557586353	2.15589039847661	0.0310922243844275	0.232713712577102
X276_RS04055	860.480571871008	-1.16902607496096	0.439370541293181	-2.66068378530845	0.0077982155655353	0.0907695617426264
X276_RS04060	999.778458821114	-0.679357818025655	0.46724142952321	-1.453975985646	0.14595296419828	0.571569266798372
X276_RS04065	1116.67697232043	-0.759704609254866	0.370902595292582	-2.0482590817559	0.0405346200682202	0.275624589880296
X276_RS04070	616.529855732054	-0.729273732417259	0.486392533150146	-1.49935223654459	0.13378227760088	0.541687065187878
X276_RS04075	3048.62603972497	0.894766985092394	1.05391858437762	0.848990613084965	NA	NA
X276_RS04080	4339.39869558064	0.858839414254828	1.25273131381591	0.685573518266053	NA	NA
X276_RS04085	2621.61942858069	1.16471366860668	0.994922986015845	1.17065711113054	0.241736631171037	0.721447455673874
X276_RS04090	2455.39723141379	0.834582048484716	0.845400076245365	0.98720365887747	0.323542808466077	0.783549575888193
X276_RS04095	1292.91241528893	0.101099373803129	0.30937388939107	0.326787027832632	0.743828971546116	0.952448783265228
X276_RS04100	475.472010008396	-0.348806593606737	0.249280104795954	-1.39925564413674	0.161736335663554	0.597248454725868
X276_RS04105	2789.28048724092	-0.350548874113485	0.161036531581175	-2.17682826791871	0.0294933830851872	0.226666237966306
X276_RS04110	1167.74574762794	-0.170241556707536	0.202057290352535	-0.842541025916512	0.399485185699724	0.83886612323714
X276_RS04115	789.415791260673	-0.0286079407978801	0.148813360756785	-0.192240405380239	0.847553897195001	0.978496791056847
X276_RS04120	4089.88745023983	0.132216337074226	0.168380679548147	0.785222731188826	0.432322990127409	0.856026777750098
X276_RS04125	765.657788481682	0.345000276140171	0.183931018371784	1.8757047027425	0.0606958398052849	0.356538253735859
X276_RS04130	966.057249886412	0.358533886041248	0.219960312866949	1.62999352641456	0.10310286517749	0.478288532508328
X276_RS04135	78.8681691917293	-0.0891711703914782	0.337793268600393	-0.263981490101767	0.791794181750429	0.965298156446526
X276_RS04140	218.898660198363	-0.165038408444125	0.247846674801901	-0.665889137209675	0.505481964283196	0.88411925525863
X276_RS04145	509.828236816314	0.437386231710304	0.304353545896166	1.43709918155356	0.150689813760234	0.581634514794174
X276_RS04150	554.355698442074	-0.187606878877831	0.386196203646364	-0.485781261199607	0.627122261606675	0.930832899797024
X276_RS04155	324.309968581361	-0.151017983809733	0.411745455257485	-0.366775107973672	0.713786776565672	0.945551740286478
X276_RS04160	379.089854284143	-0.199962653808755	0.304721421471667	-0.656214626602312	0.511686039138154	0.885635829830029
X276_RS04165	354.71086288562	1.73253057139922	0.477280362616731	3.6300059820196	0.000283414651410525	0.00831504515531754
X276_RS04170	7068.31986589843	0.760796235302052	0.456512733234348	1.66653891538115	0.0956061239163167	0.459850941880848
X276_RS04175	2444.45925432044	-0.270645866042861	0.446097061441847	-0.606697262627322	0.544051839146287	0.894208294441891
X276_RS04180	4964.06867274341	-0.287086986379773	0.413453282168765	-0.69436378609419	0.487454098357714	0.881489071769137
X276_RS04185	8385.24113933896	-0.186514751212527	0.443346137137161	-0.420697815068192	0.67397575683948	0.941081479750334
X276_RS04190	672.035475566812	-0.00939494693035073	0.516605434797448	-0.0181859235260162	0.985490532179822	0.995190686263826
X276_RS04195	1507.89308329954	-0.0471345329859209	0.515535353820678	-0.0914283232693988	0.927152257277879	0.988193117729617
X276_RS04200	581.243874152546	-0.0530893747396467	0.442791753788644	-0.119896936393688	0.904564791373587	0.986975534254672
X276_RS04205	2228.81690894019	-0.313135660588701	0.281461195510577	-1.11253581517931	0.265907839933287	0.745513938695467
X276_RS04210	209.444452984064	0.113015089875929	0.44652780223745	0.253097543556384	0.800192837054355	0.966098035654707
X276_RS04215	439.028450033059	-0.0474853619153206	0.203429320348572	-0.233424374785087	0.815431887541125	0.968020094543524
X276_RS04220	7473.78128040891	-0.16148697513277	0.269857901540273	-0.598414848003513	0.549563160883276	0.896144523800798
X276_RS04225	644.174963943585	0.782139341900327	0.536959109972466	1.4566087573045	0.145224408951017	0.570397044410123
X276_RS04230	1553.71763559565	2.18520071730051	0.560838028382371	3.89631338588665	9.76679972666307e-05	0.00391327968152642
X276_RS04235	19.5156154376704	1.16722491101342	0.66478505689381	1.75579294225903	0.0791237699372692	0.413032920234017
X276_RS04240	3896.43775904262	0.25285968503883	0.227260305443328	1.1126434268649	0.2658616015593	0.745513938695467
X276_RS04245	1448.20057012322	0.276651000348565	0.248219012519954	1.11454395672582	0.265045897816516	0.745513938695467
X276_RS04250	92.3499441086753	-0.487385590806211	0.322272760786664	-1.51233877047662	0.130447702772307	0.535044855755933
X276_RS04255	5259.30105204637	-1.10121631785212	0.580361570701428	-1.89746594785933	0.0577664689117299	0.347959594974952
X276_RS04260	3987.32422927387	-1.662869167904	0.552401857430191	-3.01025267300834	0.00261030440621717	0.0417891861724069
X276_RS04265	40419.1563872752	-2.50656191127085	0.72669287370056	-3.44927272852782	0.000562098674459746	0.0137177626507926
X276_RS04270	13935.0599686064	-2.30440581165237	0.590860548227566	-3.90008406986218	9.61592916342203e-05	0.003881798772813
X276_RS04275	2882.36432722915	-0.221699317032211	0.419140778123417	-0.52893759949773	0.596848737992087	0.916151602115928
X276_RS04280	710.854329693523	-0.156580005943262	0.242960482683689	-0.644466969334738	0.519272669927459	0.889873911535439
X276_RS04285	1192.22131728522	-0.0677383002656557	0.173883903540919	-0.389560499196611	0.696861566000178	0.944665989103856
X276_RS04290	715.817125002812	-0.0728158222936221	0.20441900454721	-0.356208672745031	0.721684297458086	0.947033139745328
X276_RS04295	1306.75103640001	-0.105325424840749	0.187527252578641	-0.561653964383549	0.574351805335659	0.907777819661572
X276_RS04300	2417.62398865657	-0.604874326496685	0.15750225445461	-3.84041694254607	0.000122825523927298	0.00456409207816748
X276_RS04305	8378.53129480863	-0.363089825288181	0.308245271445759	-1.17792504516026	0.238826489433674	0.718363794584683
X276_RS04310	14895.2758622552	-0.340903264839619	0.254937880803949	-1.33720129689859	0.181156938703789	0.631594395510441
X276_RS04315	360.13549771584	1.85194260230952	0.378241705242889	4.8961882749558	9.77134526836974e-07	0.000145728757627436
X276_RS04320	1286.74612679657	1.16267166383807	0.341094279303364	3.40865190179285	0.000652847270577935	0.0151633271695635
X276_RS04325	4280.23633344554	0.419544027486274	0.348902288968382	1.20246854420693	0.229182046268004	0.706359590363326
X276_RS04330	671.333569688586	0.263049988248385	0.327802575497613	0.802464678165108	0.422284212613327	0.850737908474963
X276_RS04335	1005.52212388625	0.25651853587184	0.321017480929394	0.799079648650848	0.424244229468301	0.851820219901013
X276_RS04340	2009.04131581228	-0.245203896283852	0.250982324181651	-0.976976753575615	0.328580661108198	0.787215336675552
X276_RS04345	1523.4347857595	-0.135299615022185	0.123823922754494	-1.09267750538354	0.27453541966425	0.754340157716151
X276_RS04350	1959.11579989227	-0.0906954912810172	0.176437898594775	-0.514036338016686	0.607226585164071	0.921760563779489
X276_RS04355	3598.92396799092	-0.0573860787860092	0.467729349701149	-0.122690780090399	0.902351965125759	0.986975534254672
X276_RS04360	46661.0699826743	0.492888845562074	0.40744239656923	1.20971418220668	0.226388585945559	0.702183892513984
X276_RS04365	1261.54942203488	2.10093297897588	0.614454324933582	3.41918494788522	0.00062809019733151	0.0147904222345302
X276_RS04370	622.000216559959	0.730372323103277	0.344438102214123	2.12047482089898	0.0339660227462766	0.246104691126531
X276_RS04375	4885.32838231811	-0.396936402878162	0.158194725763407	-2.50916331731447	0.0121017518450564	0.124471849915915
X276_RS04380	4434.7568780362	-0.211439189437254	0.378147385308065	-0.559144919817445	0.576062820281116	0.907777819661572
X276_RS04385	210.469560009621	-0.103789647250681	0.407735297862553	-0.254551538203269	0.7990694932089	0.966098035654707
X276_RS04390	361.438555113874	-0.120344426746551	0.226659830496421	-0.53094730761502	0.595455293797027	0.915783292006943
X276_RS04395	279.294986217764	0.620632153819058	0.317477054341022	1.95488822052758	0.0505962652094432	0.321105515348768
X276_RS04400	59389.6578262358	0.0323236020959969	0.648405751819085	0.0498508873576674	0.960241214815482	0.995190686263826
X276_RS04405	1241.29710241781	1.52198489986741	0.48542141910991	3.13538883936806	0.00171626458406372	0.0307334253628346
X276_RS04410	1383.82729280877	1.43837429043261	0.590875461319892	2.43431041664784	0.0149201935123192	0.147614611727181
X276_RS04415	2027.2273901851	0.549757973948951	0.562920611990648	0.976617239160687	0.328758681256139	0.787290526166016
X276_RS04420	672.923901558201	0.325371787528845	0.227461796269779	1.43044587207489	0.152589090522075	0.584761475384027
X276_RS04425	1821.94209632632	0.262187489987886	0.443631650336534	0.591002670321185	0.55451863176097	0.898450443478551
X276_RS04430	898.471342003478	0.379289621232866	0.61735362632396	0.614379838491191	0.538964355512499	0.893733555378222
X276_RS04435	1081.38722336198	-0.262862678405915	0.191880851038296	-1.36992658195711	0.170709820928101	0.612253520955306
X276_RS04440	1335.568178156	-0.0189243759017973	0.273645878947329	-0.0691564439946849	0.944865092716253	0.992673193565776
X276_RS04445	2953.07274035733	-0.0463279926575989	0.219349099529075	-0.211206668990487	0.832726007033093	0.974040372545923
X276_RS04450	615.154772803392	0.0585621804335415	0.310265563394241	0.188748566849905	0.850289884829399	0.978903451228006
X276_RS04455	630.367691402519	0.127136452759056	0.32572128299141	0.390322829357175	0.696297844058071	0.944640544406749
X276_RS04460	634.256026307617	0.0495444093462391	0.276769525915594	0.179009626086322	0.857930143259497	0.979886795613803
X276_RS04465	3655.61817237597	-0.772064771982928	0.697391325932535	-1.10707538690783	NA	NA
X276_RS04470	93.195721177442	2.1279350967462	0.625413912680423	3.40244285200854	0.000667863211308384	0.0153895175172305
X276_RS04475	284.47829345244	2.66297966609083	0.48827478842824	5.4538545286415	4.92895293062845e-08	1.32317741422721e-05
X276_RS04480	253.604326345396	-0.83703002228594	0.385430312919666	-2.17167667987858	0.0298800587098244	0.228493716098579
X276_RS04485	413.844942578938	-0.635795009783383	0.562739341828114	-1.12982150442502	0.258551444942761	0.738160699852252
X276_RS04490	222.060923961468	-1.80468458399784	0.40254898880595	-4.48314275822911	7.35516878684551e-06	0.00069280528450129
X276_RS04495	878.732758919894	-1.29524337899585	0.525567049424607	-2.46446838783727	0.0137216667042924	0.139265838441107
X276_RS04500	392.183738642115	0.191431853653411	0.3888039729964	0.492360847493663	0.622464272200957	0.928927752204731
X276_RS04505	2068.70740663654	-0.827126849889596	0.742579005476494	-1.11385703580301	NA	NA
X276_RS04510	304.65096471717	1.01927976256548	0.349218240671676	2.91874720119153	0.00351441101798478	0.0514658912032591
X276_RS04515	13.5516068770321	-0.139120698421864	0.853832199677827	-0.162936814135562	0.870568184643347	0.981244984998937
X276_RS04520	2242.76626166387	-0.723897960532765	0.270119882359686	-2.67991365244576	0.00736411535526755	0.0882543199607845
X276_RS04525	340.939949169017	-0.498448109540871	0.257226122893275	-1.9377818393184	0.0526498443284836	0.327551580764343
X276_RS04530	341.074195923394	0.397952341552508	0.491949383872986	0.808929443959328	0.418555731493938	0.847689823610319
X276_RS04535	9.47638359345486	-0.774652661458383	0.659500785305443	-1.17460460808945	0.240152938868326	0.71999820033535
X276_RS04540	15.3470930749119	-0.519017172881398	0.599751130076637	-0.865387569699247	0.386826101233259	0.827947554478347
X276_RS04545	97.7898628986287	0.179905252096087	0.61950925196018	0.290399621195086	0.771510533465041	0.957964859892184
X276_RS04550	30.4426040519768	0.217002987112369	0.806911885258305	0.26893021540128	0.787983384700077	0.964437813699879
X276_RS04555	139.43056870064	0.145010206201017	0.831179729741169	0.17446311671505	0.861501514803037	0.979886795613803
X276_RS04560	128.920637403645	0.53030788488377	0.714282720935213	0.742434150149167	0.457824335077031	0.867531550912232
X276_RS04565	67.6213146737862	1.64935511419212	0.599352641121822	2.75189429566036	0.00592516427813332	0.0750287901162684
X276_RS04570	48.5981018299013	0.939310190635619	0.666929089741478	1.40841088668021	0.159009437416961	0.594563950259894
X276_RS04575	36.8552237274969	1.83251314582745	0.689253953222714	2.65869080222065	0.00784449183247879	0.0907695617426264
X276_RS04580	151.806510917001	1.30183239926883	0.505254882063048	2.57658549275806	0.00997815268296074	0.108568572612868
X276_RS04585	14.2136960935894	-0.153159923673854	0.596039416712734	-0.256962743367811	0.797207534032145	0.966098035654707
X276_RS04590	1.36646847692323	1.49809954446801	1.6003782660939	0.936090908135412	0.349226383763355	0.801666383712245
X276_RS04595	40.7289005105435	-0.395269453970031	0.80608368224764	-0.490357840848339	0.623880704001057	0.929932120983252
X276_RS04600	590.43840687013	-0.245811190974245	0.43593528384488	-0.563870831482667	0.572842042264892	0.907777819661572
X276_RS04605	882.939737757773	-0.428483276530786	0.19754940547762	-2.16899299440983	0.0300832157774188	0.228739017654067
X276_RS04610	1102.56090211753	-0.402467727698686	0.198886947788183	-2.02360050357512	0.0430112731915342	0.286866491633972
X276_RS04615	184.494357400153	-0.273462127397555	0.914571720285446	-0.299005667168678	0.764935721484279	0.955324962811764
X276_RS04620	72.4980828874028	0.269724783467049	0.55338629669872	0.487407774778881	0.625969384942098	0.930719919067883
X276_RS04625	4.8629536919102	0.409017470405762	0.900684041320009	0.454118704941548	0.649743391044438	0.937005712199191
X276_RS04635	4.29027476617756	1.96950084123859	1.2151642881325	1.62076919184761	0.105067148074197	0.482699969661688
X276_RS04640	953.198151953551	-0.598450304676149	0.243641843835945	-2.45627062763124	0.0140387390572378	0.14168043232765
X276_RS04645	199.803436685514	-0.372030752549653	0.34949433686576	-1.06448292091368	0.287109987366503	0.764280532077132
X276_RS04650	345.157843156894	-0.168958311011499	0.396649682348346	-0.425963560619006	0.670134398631396	0.939903758164045
X276_RS04655	99.4584212182312	-0.181503134634762	0.427851157130947	-0.424220272890863	0.67140517725755	0.940885885194806
X276_RS04660	31.6089282477685	0.917832477699843	0.473106708005118	1.94001154955071	0.0523782862758298	0.326619069703752
X276_RS04665	3.98608019211976	1.12820395562378	0.894081254331266	1.26185841628861	0.206999737516915	0.670050796377585
X276_RS04670	38.0881093705816	1.05674640356702	0.77120301515224	1.37025709547882	0.170606661008729	0.612253520955306
X276_RS04675	6.5170131335443	-1.80494515190253	1.3938407847134	-1.29494356292183	0.195339699175461	0.65619920584122
X276_RS04680	1653.51625858372	-0.728846122390877	0.778491460256892	-0.936228795817963	NA	NA
X276_RS04685	4077.33990391306	-0.759289778040586	0.774931774860547	-0.979815001362184	NA	NA
X276_RS04690	3090.76423354146	-0.72332202469209	0.724208072401356	-0.998776528813981	0.317902958483002	0.780087188012396
X276_RS04695	111.947697580906	0.112058768150791	0.305190157229593	0.367176874798388	0.713487087696204	0.945551740286478
X276_RS04700	213.990469335141	0.162017817428112	0.264724424133915	0.612024439974425	0.540521587699048	0.893733555378222
X276_RS04705	77.0042956612843	0.437542636615326	0.399060712488545	1.09643125199373	0.272890093637805	0.753836488872841
X276_RS04710	219.940127298671	0.319218713309714	0.36313416709427	0.87906548663278	0.379365769705132	0.822965066297925
X276_RS04715	192.537270176094	0.00943545575565232	0.284124168957231	0.0332089163350009	0.973507987838459	0.995190686263826
X276_RS04720	2885.30708501562	-0.0352614099886149	0.359221678746036	-0.0981605846053189	0.921804780191021	0.988080053816399
X276_RS04725	676.9522409932	-0.0897048007753266	0.307075014184673	-0.292126668180755	0.770189777294284	0.956823274903622
X276_RS04730	1213.12733138289	-0.107870049332289	0.359744597963891	-0.29985175578124	0.764290235213667	0.955324962811764
X276_RS04735	2284.80429589242	-0.0441976162528151	0.243398741525209	-0.181585229142352	0.855908241564024	0.979784193260065
X276_RS04740	3362.71169540383	-0.0451185054182077	0.135286945716414	-0.333502284195138	0.738755165511693	0.951008870526173
X276_RS04745	2688.26034379733	-0.268289497630175	0.238842590645308	-1.12329001668131	0.261314342405381	0.740273231885568
X276_RS04750	2146.26905350806	0.220460856058467	0.215567456308236	1.02270008578305	0.306449670833615	0.77111299734457
X276_RS04755	13313.0158078739	1.53646519412525	0.975927521705404	1.57436403826416	NA	NA
X276_RS04760	128.389416451572	0.905028166861635	0.575966595480809	1.57132058345525	0.116108202424205	0.508885664339228
X276_RS04765	85.1644759757989	0.471896233549035	0.502468992089171	0.939154934888579	0.347651202723052	0.80040279048888
X276_RS04770	54.0003261462785	0.544799740846697	0.603395308317543	0.902890250117738	0.366584145727423	0.813999710020328
X276_RS04775	60.3835772336379	0.645189879982441	0.457300709330951	1.41086568819537	0.158284221061088	0.594563950259894
X276_RS04780	288.914519955678	-0.148561802911953	0.31310454792341	-0.47447986270801	0.635157754595969	0.933832437238907
X276_RS04785	1078.81060292475	0.180559271360131	0.250790702019131	0.719959990168847	0.471549630067222	0.875129610726206
X276_RS04790	146.799465885806	0.572318760268898	0.590765859414282	0.968774263354228	0.332657830265268	0.789697099218802
X276_RS04795	151.489271898999	0.719472142265086	0.513093773337717	1.40222349139975	0.160848518811711	0.597248454725868
X276_RS04800	225.004133613416	0.416875086425731	0.424288195432996	0.982528128081199	0.325839732615387	0.783549575888193
X276_RS04805	235.781070630517	0.415742368149018	0.430156077212639	0.966491908804309	0.333798093731379	0.789697099218802
X276_RS04810	501.262764364922	0.391105005618379	0.47970987267142	0.815294885303035	0.414903535761242	0.84391427600471
X276_RS04815	139.44326048656	0.259229079953731	0.368691166469045	0.703106294724572	0.481989509612423	0.879404117321781
X276_RS04820	130.830770524433	0.389374719726181	0.271795449078075	1.43260205808056	0.151971593268324	0.583644838524771
X276_RS04825	660.606402337997	0.627968506133235	0.208525046861109	3.01147759267261	0.0025997958976563	0.0417891861724069
X276_RS04830	323.130688570322	0.176565205622703	0.554841237551767	0.318226537021284	0.750313104609434	0.953814568412894
X276_RS04835	463.554177147773	0.170633861462726	0.422401446998366	0.403961356371458	0.686241136256047	0.943466688678216
X276_RS04840	649.280316562398	0.285741646260199	0.470046345957137	0.607901005332474	0.543253132766846	0.894152688481053
X276_RS04845	787.187239124657	0.278430850635986	0.562776013798004	0.494745411690418	0.620779841736806	0.927369774703649
X276_RS04850	1412.48496609422	0.087857829063695	0.55658094523416	0.15785274328199	0.874572836483178	0.981499345376422
X276_RS04855	57.5489888731511	0.866033075926508	0.491819749463852	1.7608749483334	0.0782595708858425	0.411507683588206
X276_RS04860	184.122075421402	0.302369288058345	0.373562424489942	0.80942104514713	0.418273000993242	0.847436883899137
X276_RS04865	432.238502757775	0.171966621390414	0.207043635816806	0.830581537616409	0.406210068062117	0.840614419786235
X276_RS04870	141.943994102291	0.0963737961627234	0.259307150971668	0.371658844739123	0.710146870560006	0.945551740286478
X276_RS04875	75.6121635028728	0.335092079926683	0.310126755079365	1.08050039036757	0.279919413054176	0.758845528364396
X276_RS04880	57.9644722994074	0.561365572204736	0.349923660559854	1.60425154248384	0.108658617621883	0.491108556983684
X276_RS04885	362.882964002943	-0.0763693943575362	0.191385333756536	-0.399034726739756	0.689867616579187	0.943466688678216
X276_RS04890	986.251576333967	0.480364669884754	0.375022409999663	1.28089590668778	0.200230230768266	0.65805477395319
X276_RS04895	296.348313219682	-0.548646697872871	0.392038133220438	-1.3994727843589	0.16167125406291	0.597248454725868
X276_RS04900	7947.45494532305	-0.810712521495125	0.580284884194532	-1.39709398534556	0.162385310271997	0.597974438168964
X276_RS04905	621.500418090616	-0.439898727184512	0.413001576513859	-1.06512602420962	0.286818903995193	0.764280532077132
X276_RS04910	1935.86323353571	-0.271768498911012	0.292914908869331	-0.927806986541093	0.35350769929678	0.804278857951916
X276_RS04915	7043.16563315974	-0.948737794589041	0.42297518061035	-2.24301055494561	0.0248961338720349	0.205909183242046
X276_RS04920	9653.37038145708	-0.355611684425713	0.204081688958343	-1.74249677293831	0.081421555646615	0.419642715955422
X276_RS04925	1170.74941953858	-0.241219030034377	0.293957980971609	-0.820590171551337	0.411879747886935	0.842458300525246
X276_RS04930	641.940103877678	-0.246847815404019	0.235314088292468	-1.04901418013364	0.294171592100984	0.76805377144561
X276_RS04935	1032.4778970989	-0.187593244315667	0.22342324931709	-0.839631707483709	0.40111491551612	0.83886612323714
X276_RS04940	1176.49395950798	-0.148229410416702	0.272670094581671	-0.543621810246978	0.586701748053421	0.910405111358039
X276_RS04945	897.531437631306	-0.23812932102136	0.46646063400278	-0.510502502596908	0.609699461759083	0.923811684871432
X276_RS04950	775.128182424257	-0.219437972070945	0.25369935635905	-0.864952813519885	0.387064688294861	0.827947554478347
X276_RS04955	584.271154217423	-0.121644599515471	0.220099470584872	-0.552680109553302	0.58048247575405	0.90804157761868
X276_RS04960	147.155168272373	-0.0140202090736896	0.280527927820637	-0.0499779440236472	0.960139964472039	0.995190686263826
X276_RS04965	2061.15698774134	0.420998618673813	0.637023577493498	0.660883888050613	0.508686779467386	0.884619505137633
X276_RS04970	2522.73774402373	-0.240026872576213	0.257109335151059	-0.933559539700065	0.350531144335213	0.802830375533445
X276_RS04975	1160.66895695916	-0.0867005740811831	0.206065567470697	-0.420742655579818	0.673943009625234	0.941081479750334
X276_RS04980	1510.23449182148	0.190822797999079	0.226456423949826	0.842646875150507	0.399425966718142	0.83886612323714
X276_RS04985	1314.31091437727	0.0127977011993089	0.440321919897978	0.0290644199640891	0.97681321255768	0.995190686263826
X276_RS04990	635.326105395026	0.869165613455279	0.325643736517268	2.66906903461719	0.00760618149841338	0.0897529416812779
X276_RS04995	10698.4175218153	-0.0771614729624895	0.26828738607307	-0.287607531952597	0.773647178726245	0.959418528593014
X276_RS05000	4724.15333246562	0.235147026042369	0.365558756660459	0.643253708899058	0.520059488060625	0.890542591592519
X276_RS05005	1226.69434987645	0.572471574991201	0.527863238456864	1.08450737479796	0.278139898899143	0.756755619270642
X276_RS05010	715.458552910585	0.641051820841936	0.501097008001665	1.27929684393527	0.200792543584335	0.658428614899947
X276_RS05015	1863.41091720725	0.883670213852527	0.473371296537417	1.86675918104105	0.061935225112011	0.358064552936136
X276_RS05020	620.763533835407	1.36580992984045	0.578861962236689	2.3594743115665	0.018300847877422	0.169521270936903
X276_RS05025	574.628601786367	1.27510433652237	0.540415296949134	2.35948971785376	0.0183000879963576	0.169521270936903
X276_RS05030	611.127916550369	1.20649428093252	0.50089283146257	2.40868745797309	0.0160100019207376	0.154322621745853
X276_RS05035	601.16257975627	1.25701485843291	0.5280933299061	2.38028921640881	0.0172990547698336	0.164386947007498
X276_RS05040	324.848453315462	0.997589274587139	0.462592088475016	2.15652039764839	0.031043052777933	0.232713712577102
X276_RS05045	718.205140190224	-0.621786434223123	0.200286084248439	-3.10449144061274	0.0019060644268042	0.0332261685308823
X276_RS05050	17019.6510305724	-0.555698847101942	0.374365006239626	-1.48437711281766	0.137708903086829	0.554020056930116
X276_RS05055	2185.13045550951	0.00771885874060092	0.423369959091894	0.0182319472008771	0.985453816687519	0.995190686263826
X276_RS05060	6275.11049789383	0.22700319514429	0.343569635312932	0.660719609104947	0.508792145998326	0.884619505137633
X276_RS05065	959.660480502865	-0.155678872324387	0.578421861534947	-0.269144170850086	0.787818740637031	0.964437813699879
X276_RS05070	845.73400296616	-0.199614364554666	0.357525079356987	-0.558322691414191	0.576624052700489	0.907777819661572
X276_RS05075	3253.00641631919	-0.0902826024962995	0.231390944851339	-0.39017344673666	0.696408295145949	0.944640544406749
X276_RS05080	332.034292185719	-1.25404417224751	0.481065684822116	-2.6068044589612	0.00913915348258693	0.101590300306437
X276_RS05085	486.207112832073	-1.02153049514358	0.422843567236251	-2.41585913632411	0.0156981330758364	0.152135878130262
X276_RS05090	570.042611214085	-0.996781795868415	0.420684481162972	-2.36942849213937	0.0178155997883323	0.167516559130571
X276_RS05095	1025.1053213056	-0.297624038134823	0.264864397538279	-1.12368457558291	0.261146862189043	0.740273231885568
X276_RS05100	1642.14603459652	-0.602240733343076	0.39027892753558	-1.54310338287012	0.122805694089062	0.520527112149812
X276_RS05105	495.419946429533	-0.169628084183332	0.395585817504661	-0.428802238799507	0.668067149470176	0.939547856751608
X276_RS05110	432.125490142481	-0.08041974665545	0.317786231004423	-0.253062401102994	0.800219992940098	0.966098035654707
X276_RS05115	1204.45237361542	-0.0520230602668885	0.16783488789286	-0.309965710467171	0.756587032062693	0.954566674406533
X276_RS05120	975.688933148426	-0.052908012511286	0.227810224570378	-0.23224599603053	0.816346954568706	0.968020094543524
X276_RS05125	234.923962551093	0.277611988266139	0.422754023539998	0.656674976009715	0.511389928093092	0.885408746833863
X276_RS05130	5799.47746356862	-0.142267590736789	0.227650786127508	-0.624937840790519	0.532011855342621	0.893733555378222
X276_RS05135	1292.88142287726	-0.0679497314641791	0.247196848010041	-0.274881059411482	0.783407619218779	0.963715923347174
X276_RS05140	95.318074101985	0.0854676347484289	0.83389138206007	0.102492526709278	0.918365744434527	0.987872583888903
X276_RS05145	622.994340876004	-0.020354005225606	0.320311138316052	-0.0635444815706739	0.949332939619652	0.993854075703794
X276_RS05150	742.486714605674	0.310413712761532	0.363847255492083	0.853142927632406	0.393580048322392	0.83226480148796
X276_RS05155	448.689515719487	1.56801713543737	0.452715928492399	3.46357845340027	0.000533041130592677	0.0131884692633737
X276_RS05160	443.18494281309	0.0273572450696826	0.37848731451978	0.0722804807986581	0.942378698126566	0.992673193565776
X276_RS05165	1179.49348805801	0.0108732188613168	0.389004366269671	0.0279514057016498	0.977700908618754	0.995190686263826
X276_RS05170	1148.58398418113	0.923016346196892	0.538023358752603	1.71556927999723	0.086240905126587	0.433952595711945
X276_RS05175	6617.7169050122	-0.759610973116709	0.679865853116981	-1.11729537471859	0.263868052475596	0.743917575137956
X276_RS05180	1095.640147855	0.464200518258695	1.08450492372457	0.428029885437927	0.668629362386872	0.939547856751608
X276_RS05185	1995.46266727311	0.892439154622082	0.612851103687968	1.45620877445048	0.145334914649478	0.570397044410123
X276_RS05190	571.720538581218	-0.257820137947166	0.261279265695294	-0.986760802703103	0.323759914688864	0.783549575888193
X276_RS05195	1275.18462810171	-0.217367573451375	0.192586029014927	-1.12867778915846	0.259033782178232	0.738160699852252
X276_RS05200	710.905722063311	-0.0980992573168633	0.216507094667412	-0.453099504510735	0.650477092133858	0.937239349153196
X276_RS05205	464.725334451274	-0.136967061155654	0.246665508652012	-0.555274476371494	0.578706934126676	0.907954183790455
X276_RS05210	135.301054758261	-0.27394903160384	0.417044469188494	-0.656882063768652	0.511256751995582	0.885408746833863
X276_RS05215	1402.32272976488	-0.358908512660076	0.352956356767072	-1.01686371637424	0.309218266101676	0.77111299734457
X276_RS05220	999.352430514276	0.790620833715758	0.274585429567559	2.87932551614591	0.00398526754778349	0.0557417246290863
X276_RS05225	13162.1081534253	-0.0868673433122343	0.35582582036311	-0.244128835910752	0.807131040242568	0.966098035654707
X276_RS05230	1974.27357489878	-0.656523164756719	0.432700857297524	-1.51726800093972	0.129199033761662	0.533592009435664
X276_RS05235	3101.29017916139	-0.945529929515068	0.316058080762305	-2.99163345937724	0.00277489217172587	0.043818811970577
X276_RS05240	12475.2852061109	-0.875684431809262	0.434999106557707	-2.01307179396033	0.0441070770535378	0.292359131728944
X276_RS05245	626.551875227032	-0.506142507133391	0.235476427132084	-2.14944023611113	0.0315995188044671	0.235417105293893
X276_RS05250	593.776790582072	-0.0481790385035234	0.2008840401235	-0.239835073378173	0.81045811573209	0.966496288933215
X276_RS05255	551.658250992296	-2.15573591134611	0.437640877597366	-4.92581022865375	8.40115037349604e-07	0.000128873646729429
X276_RS05260	255.515363762181	-1.74901843754631	0.440369478507033	-3.97170676649966	7.13595253463724e-05	0.00326296321241323
X276_RS05265	372.287333109518	-1.66916557147387	0.387480032684404	-4.30774602735047	1.64926601534032e-05	0.00113524477389259
X276_RS05270	16881.7915458319	0.0189262492952701	0.501378734489191	0.0377484085250491	0.969888279057137	0.995190686263826
X276_RS05275	10459.4544131761	2.38944462829112	0.590308451962149	4.04778996531178	5.17035098284422e-05	0.00261883154970666
X276_RS05280	570.610978314786	1.34067866259115	0.604930178068041	2.21625356313495	0.026674141382375	0.212168096417736
X276_RS05285	1686.27461740367	1.47793029452328	0.452854796036605	3.26358538643768	0.00110012028664848	0.0223732796174837
X276_RS05290	1201.01830781294	1.46867932793892	0.337280213804604	4.35447816927016	1.33384271600923e-05	0.000982729352146484
X276_RS05295	1222.55943473654	1.53560578075341	0.395311610002288	3.88454510795804	0.000102521658098301	0.00395999123978259
X276_RS05300	928.864175852336	1.51892062651502	0.38577512271632	3.93732134882104	8.23962330390621e-05	0.00356762399344133
X276_RS05305	2410.45854008022	1.3097543942643	0.398918654001917	3.28326184079125	0.00102613307396078	0.021169404036409
X276_RS05315	422.996615198944	0.436720374584052	0.650036323259251	0.671839955641796	0.501685589135614	0.88411925525863
X276_RS05320	91.6336691609373	-0.554785254033218	0.390584450529964	-1.42039769704211	0.155491932894532	0.59082532746691
X276_RS05325	754.905265400195	-0.372353705207127	0.340160393387587	-1.0946415645247	0.273673698545018	0.7539015328313
X276_RS05330	131.221012571649	-0.0599623118648193	0.427692843622277	-0.140199474363372	0.888502387200884	0.983829543280564
X276_RS05335	173.827335934103	-0.14721240542605	0.442179078009498	-0.332924854990285	0.73919100709636	0.951126082492362
X276_RS05340	398.120178697607	-0.217920492582834	0.24892018176957	-0.875463335409929	0.38132185138284	0.823532537969922
X276_RS05345	146.345696390711	0.15757588032493	0.395854728908307	0.398064918308529	0.690582333244799	0.943466688678216
X276_RS05350	1399.05096233303	-0.456989124471521	0.470990888765796	-0.970271687567108	0.331911085862667	0.789697099218802
X276_RS05355	1111.17884230838	0.582940170292078	0.356872759918021	1.63346782317033	0.10237064273493	0.4762807459652
X276_RS05360	2476.54410709968	0.558823918695901	0.335960308571322	1.66336291650734	0.096239811513234	0.460938044616015
X276_RS05365	4570.61795931809	0.264886740141866	0.299129710628936	0.885524676184547	0.375873716722598	0.821392992481954
X276_RS05370	3817.68873639472	0.309285191511187	0.28719034065023	1.076934519493	0.281509520148506	0.75985875805575
X276_RS05375	3096.42010952537	0.21021798978551	0.273059192360608	0.76986234364852	0.441381553316471	0.860119654818657
X276_RS05380	6885.93046929884	0.229305138566552	0.249757266400125	0.918111980770931	0.358560243134914	0.808110285435011
X276_RS05385	2127.4696502002	-0.0232503161566758	0.321955098925594	-0.0722160209118138	0.942429995618626	0.992673193565776
X276_RS05390	2226.81364202261	0.06227248330811	0.287571478944859	0.216546103725573	0.828562091972671	0.972360627716125
X276_RS05395	5998.77114404105	0.0832898950381694	0.262915413037758	0.31679350432836	0.751400293349204	0.953814568412894
X276_RS05400	3827.82680222075	0.170788778951386	0.263965458228115	0.647011848057004	0.517624275411501	0.889182155774264
X276_RS05405	2695.6444833158	0.211753809270292	0.284261314024959	0.744926582769892	0.456316104021617	0.867531550912232
X276_RS05410	465.268409301409	0.173825714937872	0.404108309961601	0.430146350997803	0.667089184844371	0.939547856751608
X276_RS05415	213.157124892322	0.169635661140772	0.321161555084714	0.528194170363967	0.597364575150079	0.916151602115928
X276_RS05420	463.458729698195	0.604386903151683	0.353660463979405	1.70894675743817	0.0874608122955469	0.435723345113848
X276_RS05425	2441.28708974008	0.504554389636731	0.494441030656626	1.02045412567536	0.307513135211277	0.77111299734457
X276_RS05430	1607.65687660327	0.678093734118775	0.439009446184783	1.54459941582523	0.12244318759389	0.520527112149812
X276_RS05435	1386.74831788766	1.02083395044944	0.42498405693048	2.40205234479285	0.0163033753351953	0.156308611026185
X276_RS05440	176.350747987522	1.92859210299218	0.382889202700495	5.03694564743516	4.73019025393016e-07	8.19238434624226e-05
X276_RS05445	186.892974031171	1.73143241676856	0.333263557224186	5.19538479151452	2.04296824738496e-07	3.91739161436067e-05
X276_RS05450	55.3710648055402	-0.0894439034061701	0.417002488059427	-0.214492493371942	0.830163020175863	0.97359073535811
X276_RS05455	48.8753814511408	-0.12138086332234	0.528095181837528	-0.229846564590858	0.818210999904236	0.968468884145909
X276_RS05460	103.294634401309	-0.353172531183215	0.33651852335314	-1.04948912667312	0.293953057058002	0.76805377144561
X276_RS05465	71.1144566662846	0.325603812832618	0.315174392448413	1.03309095102297	0.301561337658868	0.77111299734457
X276_RS05470	27.5006026425734	0.0838892808222973	0.77197951827739	0.108667754566196	0.913466018485097	0.987605120979617
X276_RS05475	80.8180694837265	0.0580454880158423	0.292239580643611	0.19862295137437	0.842557698707525	0.976406709337514
X276_RS05480	43.6910096451936	-0.358686249059967	0.335813207244414	-1.06811239499257	0.285469815339579	0.764280532077132
X276_RS05485	117.025790296581	-0.116111287180088	0.26504622224043	-0.438079389317838	0.661328734640427	0.939547856751608
X276_RS05490	98.5758529957553	-0.272077495904956	0.234696273445849	-1.15927488711376	0.24634415474668	0.728402520364056
X276_RS05495	113.52287670367	0.0932653853737669	0.260823612087138	0.357580299680107	0.720657423370859	0.947033139745328
X276_RS05500	136.150691942341	0.290039875041976	0.256619557493721	1.13023293265196	0.258378086308564	0.738160699852252
X276_RS05505	79.5967954563426	0.0785856059654923	0.369938560771485	0.21242880385761	0.831772516295655	0.974040372545923
X276_RS05510	99.5883470237353	0.272464718085351	0.299111473829061	0.910913628947117	0.362340884034175	0.8102491488461
X276_RS05515	58.8416598497212	0.182195279199344	0.423018583018618	0.430702778821717	0.666684498038282	0.939547856751608
X276_RS05520	70.636778237039	0.557702453668306	0.422873997193269	1.3188383711695	0.187223153158314	0.643122910625073
X276_RS05525	122.894393667051	0.0978092075279895	0.344435753031538	0.283969380841349	0.776433845665156	0.959999450823995
X276_RS05530	365.11101255373	0.562411082468497	0.392066436793239	1.43447903133083	0.151435608715802	0.582837120569993
X276_RS05535	282.931147210459	0.192057721453922	0.351073200433519	0.547058907420906	0.584338262359334	0.909996242778263
X276_RS05540	104.526606828403	0.191582197695942	0.348346494229815	0.549975960342374	0.582335862191415	0.908884082588868
X276_RS05545	51.8011665401192	0.439319680787949	0.311696323499181	1.40944774662734	0.158702814127142	0.594563950259894
X276_RS05550	85.6145217661754	0.0714572660362131	0.265156423086475	0.269490986506893	0.787551877467332	0.964437813699879
X276_RS05555	111.542143466261	0.316637148629327	0.280059023866883	1.13060862762926	0.258219854569328	0.738160699852252
X276_RS05560	234.673092590629	0.0565001251862449	0.244333198237024	0.231242113613374	0.817126714532155	0.968146793321538
X276_RS05565	2292.02841674021	-0.437844552728327	0.623398658404167	-0.702350810072581	0.482460413678832	0.879404117321781
X276_RS05570	633.416475702143	-0.56482139762214	0.737528425224499	-0.765830005060771	0.443777458239557	0.862605601294432
X276_RS05575	613.280951896533	-0.642451868727346	0.373462078021787	-1.72025998497729	0.0853851936496541	0.431153251961603
X276_RS05580	962.019137304201	-0.725193796702853	0.535566306345918	-1.35406911919223	0.175714327193966	0.622302257720582
X276_RS05585	553.620415908086	-0.266637956477335	0.26390024772864	-1.01037402871827	0.31231612591006	0.772493470482271
X276_RS05590	1347.51951180528	-0.211125212287717	0.290302888856936	-0.727258392498331	0.467067681390351	0.87284593852586
X276_RS05595	1845.5084674538	-0.209743116687184	0.274662625267427	-0.763639088073837	0.445082348926729	0.863647660501947
X276_RS05600	1405.84385653775	-0.399006602913992	0.265868912550633	-1.50076441463612	0.133416505743557	0.541469471240238
X276_RS05605	559.215098691792	-0.267450415087541	0.632069366696808	-0.423134594364595	0.672197063512109	0.940885885194806
X276_RS05610	936.223140415256	0.0579163265445134	0.196492293159913	0.294751135594814	0.768183996966255	0.956045405589203
X276_RS05615	1877.59496628843	0.189932712282363	0.121520997360847	1.56296209220842	0.118061511384432	0.513256886334425
X276_RS05620	1004.98852902749	0.143665375420421	0.343990930502236	0.417642916371853	0.676208214037126	0.941469659264155
X276_RS05625	1199.75467433632	0.242819813959707	0.210719003324338	1.15233941945881	0.249181624486195	0.728456052408167
X276_RS05630	1241.51202852486	0.364168397974924	0.256911888414897	1.41748363698458	0.156341575072881	0.592376793624768
X276_RS05635	1086.29153837437	0.212074380865474	0.336830796689854	0.629616955900702	0.528945227179374	0.893733555378222
X276_RS05640	2653.56595628869	0.212393262054822	0.254268170153131	0.835312032673651	0.403542044261713	0.8395592767731
X276_RS05645	267.535661833301	0.139533242895991	0.347643986217247	0.401368205485928	0.688149054349458	0.943466688678216
X276_RS05650	265.301059145982	-0.149545321952726	0.194426382591411	-0.769161674251774	0.441797339203125	0.860119654818657
X276_RS05655	196.618863328582	-0.0658946779265052	0.242356082222641	-0.271891991825363	0.785705068964104	0.964437703536414
X276_RS05660	28.0403449198581	-0.0251028233406528	0.338562564061382	-0.0741453013573635	0.940894769166804	0.992673193565776
X276_RS05665	34.9130683816476	0.457659056826142	0.39569194670045	1.15660442584798	0.247434013213452	0.728402520364056
X276_RS05670	7.10507417159973	0.758578531996453	0.667707026044407	1.13609487755488	0.255916858635948	0.736841816630111
X276_RS05675	17.5114738289349	-0.176881447820073	0.590503357717967	-0.299543508954193	0.764525379699108	0.955324962811764
X276_RS05680	47.6544185114371	0.0664126488970306	0.342369644999883	0.193979372490962	0.846192033488746	0.978259128656267
X276_RS05685	10.7219455785377	0.943848809497276	0.990010871979886	0.953372166115417	0.340401538827029	0.793925222398921
X276_RS05690	15.895435786197	2.1699530988532	1.23161997048501	1.76186904309345	0.0780914260687766	0.411507683588206
X276_RS05695	31.032760369514	0.52890828673704	0.708236765464646	0.746795863372108	0.455186792975743	0.867531550912232
X276_RS05700	36.5572606134463	0.347052638631527	0.408293160149017	0.850008455945872	0.395320385011979	0.834962685731438
X276_RS05710	3964.29052995899	-0.202437120741672	0.169605127720937	-1.19357901180179	0.232642688003199	0.708886828540963
X276_RS05715	741.72263960932	-0.0924178912044009	0.856875870609943	-0.107854468044031	0.914111135590613	0.987872583888903
X276_RS05720	693.95656282304	-0.712741856789682	0.330658494186301	-2.15552259905988	0.0311209621215048	0.232713712577102
X276_RS05725	110.33370520711	-0.987253833159587	0.188054415853694	-5.24983063374416	1.52239117255347e-07	3.14373777132291e-05
X276_RS05730	56.9287020693246	-0.532311681042718	0.423147215222811	-1.25798223855125	0.208398179780407	0.672176793138557
X276_RS05735	362.869894414872	-0.399183308914101	0.307536981610253	-1.29800099755155	0.194286992183827	0.654823470080753
X276_RS05740	843.853071147441	0.0755821711758736	0.417203608864816	0.181163752110218	0.856239045404401	0.979784193260065
X276_RS05745	1096.9169680091	-0.132561266054682	0.472875772390766	-0.280330001650282	0.779224335170742	0.961538831425354
X276_RS05750	1199.62182605647	-0.351704853047165	0.383336061417717	-0.917484391493019	0.358888868313334	0.808110285435011
X276_RS05755	191.524399294119	-0.361441958726446	0.516659443880424	-0.699574861173154	0.484192846490288	0.880116055613839
X276_RS05760	497.553227797681	-0.00165304286485314	0.184983095988024	-0.00893618336326345	0.992870052156183	0.997068639511146
X276_RS05765	358.923567684442	-0.756746512530256	0.236030546074082	-3.20613804067859	0.00134529435334798	0.0255225631912555
X276_RS05770	1015.43440592138	-0.654603572485169	0.199864615015968	-3.27523495058327	0.00105574130124246	0.0216346375815679
X276_RS05775	5016.11903594561	-0.244816126606408	0.436589513261507	-0.56074669493898	0.574970229886546	0.907777819661572
X276_RS05780	8530.92317902613	-0.0894087254619204	0.272986983127788	-0.327520105308711	0.743274538921506	0.952420286269587
X276_RS05785	11721.9754110453	-0.182736533855202	0.265241413127989	-0.688944202566982	0.490858381401328	0.883317869883414
X276_RS05790	10607.2068772396	-0.223291177531879	0.306064741793436	-0.729555375191104	0.465662007761661	0.872669489527411
X276_RS05795	877.839406943618	-0.159497370227235	0.249426560534441	-0.639456238683977	0.522526173456917	0.890899658713936
X276_RS05800	4307.9778886885	-0.38392042275898	0.385235612999998	-0.996586010751249	0.318965499008325	0.780905501220109
X276_RS05805	11703.4020400727	-0.300772347717686	0.293831877121449	-1.02362055017389	0.306014534911806	0.77111299734457
X276_RS05810	6735.25479596842	-0.190197018909284	0.275698951882433	-0.689872114531615	0.490274613376251	0.883317869883414
X276_RS05815	5518.72196293159	-0.188047037917963	0.284242914851894	-0.661571592790431	0.508245818147102	0.884619505137633
X276_RS05820	218.483164339509	0.721886986729154	0.557970699827961	1.29377221232537	0.195744113631474	0.65619920584122
X276_RS05825	208.258651190985	1.81421841878648	0.508785526572997	3.5657822874924	0.000362772441772787	0.00964220415781234
X276_RS05830	311.233128507756	1.67536661812845	0.478368995172218	3.50224750148219	0.000461350838201455	0.0117952030966839
X276_RS05835	135.903102918407	1.37613385796147	0.503935372508512	2.73077448624274	0.006318569160042	0.0780626497208177
X276_RS05840	3672.53033869514	-0.983407719637187	0.325581867354736	-3.02046218859516	0.00252389219147218	0.0409411947016395
X276_RS05845	3974.18098417371	-0.309316139822588	0.211689198071135	-1.46118055451581	0.14396589803173	0.567096776619484
X276_RS05850	3822.01531129396	-0.633771195711884	0.328826193875138	-1.92737442307452	0.0539329847477985	0.3332177158929
X276_RS05855	2219.63385621734	-0.638424104756822	0.271943447718375	-2.34763554743917	0.0188929974587465	0.173692642732894
X276_RS05860	4155.14903825696	-0.662803931337714	0.278790835745973	-2.37742366804928	0.0174340509206184	0.16465501147707
X276_RS05865	27568.3351942014	-0.421937453984968	0.485875398881156	-0.868406704592536	0.385171725791611	0.827176231786276
X276_RS05870	12564.38087082	-0.173647771538653	0.497377543577768	-0.349126682096578	0.726994205968189	0.947033139745328
X276_RS05875	1414.13054531533	-0.006458111143135	0.314054156683063	-0.0205636862487141	0.983593708512039	0.995190686263826
X276_RS05880	1161.17190593864	-0.0416745504073622	0.47129619242898	-0.0884253916684085	0.929538580705364	0.989039365796096
X276_RS05885	2517.15555484355	-0.0912696250762469	0.337604009824428	-0.270345204500717	0.786894691421402	0.964437813699879
X276_RS05890	640.200230039433	1.811889721283	0.473345515125912	3.82783751695847	0.00012927404645923	0.0047050022211776
X276_RS05895	5288.68736845452	0.929723438442814	0.406224030767673	2.28869630554806	0.0220970038341991	0.190126303823421
X276_RS05900	1115.85222728231	0.0920596697902815	0.362027037899291	0.254289487118061	0.799271920995287	0.966098035654707
X276_RS05905	1634.52956999743	0.024658745781851	0.258910777397288	0.0952403218967325	0.924123943290105	0.988080053816399
X276_RS05910	7685.45633703415	-0.323059802855596	0.278520414738297	-1.15991426753816	0.246083713190921	0.728402520364056
X276_RS05915	1442.51190172567	0.450093729232867	0.524390764889777	0.858317421603474	0.390717212059324	0.830796321404559
X276_RS05920	2381.16992362173	0.630534418859497	0.618108686940188	1.02010282686823	0.307679696230927	0.77111299734457
X276_RS05925	5452.43197630593	0.921977375805566	0.531947456073243	1.73321136379045	0.083058107962141	0.424376422452272
X276_RS05930	2646.80292148253	1.04106534911651	0.487543515904578	2.13532805822459	0.0327342225762236	0.239441472768044
X276_RS05935	3509.44278485477	0.692278345314716	0.320372798010857	2.16085244943691	0.0307067390176694	0.232203495473052
X276_RS05940	577.744776433947	0.0443035306039458	0.352153619652101	0.125807398054616	0.899884385506775	0.986975534254672
X276_RS05945	943.640354099067	0.0678982846912764	0.172184271127783	0.394335000790444	0.693333725546257	0.943841862776236
X276_RS05950	1537.07956124476	0.235553980350993	0.137403476761256	1.71432329008878	0.0864693680628815	0.434348255206604
X276_RS05955	1619.35037597815	0.75613645467307	0.326246034672106	2.317687800966	0.020466294492109	0.182228084789608
X276_RS05960	1322.30776993202	0.669091782994645	0.347409093541908	1.92594781032677	0.0541108907891942	0.333932612238142
X276_RS05965	837.324862931696	0.483051615366594	0.295539140569432	1.63447594263106	0.102158953650514	0.476121026171534
X276_RS05970	766.158382142733	0.222459228798326	0.447229411133626	0.497416366768997	0.618895466333969	0.926451888145927
X276_RS05975	839.705652131098	0.414508065216334	0.460741816550476	0.899653667903885	0.36830458714176	0.814761981196584
X276_RS05980	493.134918476256	0.687742649336695	0.281856381219802	2.44004640363408	0.0146853753983372	0.146329398742857
X276_RS05985	1441.40113149019	-0.00573823438782396	0.178581672532996	-0.0321322692661181	0.974366569537258	0.995190686263826
X276_RS05990	2865.34107187488	0.110594091067043	0.207746828084831	0.532350323162978	0.594483384466222	0.914812637202392
X276_RS05995	2151.79753318157	0.120674430859401	0.174025612449857	0.693429140461558	0.488040280129667	0.881658231499389
X276_RS06000	14673.6565757197	2.0417643481074	0.51619778303033	3.95539154802497	7.6409405069031e-05	0.00344741256987922
X276_RS06005	3129.31210775674	1.06519230155256	0.435229246871122	2.44742812945193	0.0143879817244476	0.144390792296372
X276_RS06010	3690.79495435566	0.111526442512852	0.118611357908276	0.940267816502845	0.347080203478977	0.800117480669225
X276_RS06015	1781.8213441257	0.0877038771641889	0.234011092112741	0.374785128227748	0.707820275417766	0.945551740286478
X276_RS06020	3655.2777840306	0.158200538752497	0.212987325274435	0.742769733122172	0.457621102898777	0.867531550912232
X276_RS06025	1376.2442553098	0.205734347712518	0.182029993950234	1.13022224111465	0.25838259025488	0.738160699852252
X276_RS06030	5625.05764749203	0.197162064461289	0.152620083131097	1.2918487555267	0.196409527056571	0.65619920584122
X276_RS06035	2549.81155760922	-0.102269823781772	0.231185900727124	-0.442370505554678	0.658221118491109	0.939547856751608
X276_RS06040	2134.34210384375	-0.187654142716255	0.145149191230932	-1.29283629570968	0.196067684161494	0.65619920584122
X276_RS06045	4491.71705660946	-0.0858420760342178	0.22262147205973	-0.38559656999836	0.69979547389211	0.945359445535852
X276_RS06050	3263.94503200402	-0.0199445539599094	0.339116701847885	-0.0588132458567489	0.95310085805631	0.994624446039855
X276_RS06055	5995.11124950916	0.032300950063345	0.152691600236484	0.211543726133711	0.832463015618845	0.974040372545923
X276_RS06060	3051.84125556503	-0.0543385172169862	0.148109422401882	-0.366880893435284	0.713707864009777	0.945551740286478
X276_RS06065	1533.26572099086	-0.273475606648663	0.448604268146455	-0.609614366306881	0.542117292688896	0.893733555378222
X276_RS06070	6382.41752477888	-0.119435094703077	0.12641401099137	-0.94479317416192	0.344764477353455	0.798505643045833
X276_RS06075	638.518340153198	-0.259083975982889	0.217255671125375	-1.19253032448287	0.233053367638642	0.709333067376342
X276_RS06080	754.108118748583	-0.33551063507835	0.243930927193302	-1.37543295119965	0.168997259159103	0.608957237869277
X276_RS06085	887.936666298629	-0.139099706030992	0.166745368383485	-0.834204316314727	0.40416585927272	0.840195737235147
X276_RS06090	4539.48514319251	0.0156518624381701	0.388259360229709	0.0403129043145537	0.967843665987313	0.995190686263826
X276_RS06095	1329.87085094563	-0.0160859284335976	0.178842715776923	-0.0899445547095259	0.928331275075417	0.988342378718999
X276_RS06100	6348.45847288638	-0.0055170516783577	0.178265154575592	-0.0309485703557296	0.975310554913199	0.995190686263826
X276_RS06105	1152.85003597625	-0.463722434722165	0.209527803789582	-2.2131785201541	0.0268853403726632	0.213133511997402
X276_RS06110	1254.19672559295	-0.457786199123443	0.230961519880206	-1.98208861528486	0.0474693235222244	0.30892460362524
X276_RS06115	1091.49715464035	-0.355467493710312	0.208891771653301	-1.70168260289488	0.0888148833894875	0.439085735652079
X276_RS06120	1449.75319518947	-0.259548983609318	0.235647052591247	-1.10143106291905	0.270709092266418	0.751518674445914
X276_RS06125	1883.3305089453	0.207649800321683	0.2658946453116	0.780947657213406	0.434833280790738	0.857462299065286
X276_RS06130	492.228313898931	-0.379426531062576	0.36609254567872	-1.03642244438257	0.300005103926403	0.770239162036005
X276_RS06135	13079.5102931572	-0.583329886902288	0.303872570096935	-1.91965298715908	0.0549017462875978	0.336530179915286
X276_RS06140	17976.8450570542	-0.460678337781612	0.243223704226815	-1.89405197674324	0.058218111136534	0.34876915913665
X276_RS06145	9427.53890094453	-0.206032801053882	0.263250796124697	-0.782648349356892	0.433833640872934	0.857458883065786
X276_RS06150	6117.05116142545	-0.151816922526983	0.549152643653709	-0.27645669065142	0.782197319698146	0.96343597372318
X276_RS06155	1191.61558313318	-0.0283498393382139	0.273843403007719	-0.103525734148924	0.917545726325123	0.987872583888903
X276_RS06160	5036.96914299618	0.0442223498459175	0.378994781598203	0.116683268459354	0.907111049531296	0.986975534254672
X276_RS06165	614.425515544181	-0.535551649587088	0.225254149686935	-2.37754398900715	0.0174283640689016	0.16465501147707
X276_RS06170	1161.41038771505	-0.349253184528366	0.2223767937584	-1.57054690206484	0.116287931830319	0.509257672101944
X276_RS06175	2088.4069971561	-0.0854133759985481	0.350781019909715	-0.243494861895698	0.807622064971352	0.966098035654707
X276_RS06180	878.245049983596	0.115323128497788	0.174986573826979	0.659039867891898	0.509870167790914	0.885060760061241
X276_RS06190	579.669525025318	0.0781779160164095	0.401438323503535	0.194744525968809	0.84559295251018	0.978128619198541
X276_RS06195	5842.01555671328	0.147618314916448	0.382031331332251	0.386403686843332	0.699197720057265	0.945359445535852
X276_RS06200	5000.00799503329	-0.197657368225995	0.451901835859385	-0.437390053638771	0.661828496217086	0.939547856751608
X276_RS06205	5279.83155353403	-0.230212573856658	0.238393869969135	-0.965681600313231	0.33420352925862	0.789697099218802
X276_RS06210	403.792543987242	0.678364722607391	0.302661773707875	2.24132937006488	0.0250047478555873	0.205909183242046
X276_RS06215	730.18650762659	0.739895174141422	0.341289786453408	2.1679382258409	0.0301633869433934	0.228739017654067
X276_RS06220	11189.1491163606	0.091949814186092	0.302134035055944	0.304334512227549	0.760873054388258	0.955324962811764
X276_RS06225	632.136978088734	0.243528920109655	0.414313768149013	0.587788625026014	0.556674180037821	0.899621681177051
X276_RS06230	350.171565375815	0.262095763797328	0.275234155537232	0.952264675456941	0.340962767948464	0.794199176188853
X276_RS06235	15.8485091712395	1.74051495813693	1.13006768777756	1.54018646578587	0.123514907967752	0.520527112149812
X276_RS06240	336.215448849598	1.42713022586528	0.486572394394626	2.93302752541245	0.00335674130848312	0.0502080813573587
X276_RS06245	1214.33604890475	0.120288456543513	0.233785502568911	0.514524875245661	0.606885073426778	0.921760563779489
X276_RS06250	4213.81277173095	0.138746789848966	0.221036789728244	0.627709034408024	0.530194565916041	0.893733555378222
X276_RS06255	3250.04764195106	-0.330822222597386	0.320512551297786	-1.03216620147278	0.301994265344284	0.77111299734457
X276_RS06260	14793.3882597793	0.172158190966885	0.448918265503169	0.383495625364947	0.701352313243201	0.945359445535852
X276_RS06265	14081.6070642122	0.27243196431645	0.355983257807214	0.765294317475986	0.444096307055093	0.862605601294432
X276_RS06270	2389.05894476427	0.00647369066098091	0.385020685238685	0.0168138775634034	0.986585098767824	0.995297894641948
X276_RS06275	2610.72317016934	0.0783999940205517	0.252262100231201	0.310787843075504	0.755961912172169	0.954566674406533
X276_RS06280	1084.08881254257	-0.07693339361472	0.229839890097823	-0.334726028549596	0.737831765024482	0.951008870526173
X276_RS06285	832.956120851377	-0.125046702429265	0.233644116081325	-0.535201590035932	0.59251046692701	0.914334835276235
X276_RS06290	326.152783845991	0.933833997938619	0.512424542572828	1.82238343473937	0.0683968262940285	0.381728233235592
X276_RS06295	2214.63633028475	0.177425146375283	0.193725702456451	0.91585754562004	0.359741616393005	0.808233464695768
X276_RS06300	1774.30737233909	0.285102715070032	0.28950091565593	0.984807645337036	0.324718564529876	0.783549575888193
X276_RS06305	928.892246339759	0.0372732610605395	0.179613205181932	0.207519603153817	0.835604084773057	0.97445567454185
X276_RS06310	1305.22579768864	0.0727987477908127	0.334776310034717	0.21745489632544	0.827853853465684	0.972330019149631
X276_RS06315	3913.47293425668	0.272218142292487	0.25805579601013	1.0548809462966	0.291479777510434	0.765633525172955
X276_RS06320	900.835864555677	0.320091385671833	0.273993888337887	1.16824279407685	0.242708843157166	0.722341340859659
X276_RS06325	963.814784016578	0.225865445884349	0.267346688488381	0.844841008360443	0.398199614918474	0.838446747314263
X276_RS06330	11841.2342819475	0.368637231363725	0.358447477200915	1.02842746793025	0.303748793262862	0.77111299734457
X276_RS06335	2762.43029270457	0.613807095182614	0.364668003165421	1.68319427494213	0.0923374887540425	0.448651563004936
X276_RS06340	4082.42560367129	0.642226314996033	0.315466266039855	2.03580028716889	0.0417704135986175	0.281896538252667
X276_RS06345	3021.52357688408	0.721371334187927	0.385315870202484	1.87215578171967	0.0611850545716499	0.357334606129352
X276_RS06350	1973.9816177624	0.755806287244654	0.331298856614187	2.28134287865903	0.0225281652854771	0.192601464040966
X276_RS06355	3546.05152934777	-0.138146869506647	0.189253457112382	-0.729956913942201	0.465416521576478	0.872669489527411
X276_RS06360	20724.9452117803	-0.0613952423267199	0.510349109021733	-0.120300479106167	0.904245124597682	0.986975534254672
X276_RS06365	4310.75717611517	0.271860298523271	0.429439987730209	0.633057717703885	0.526695952418969	0.892623285523183
X276_RS06370	667.586335070312	1.327945507532	0.378897137722103	3.50476521283718	0.00045701012440752	0.0117952030966839
X276_RS06375	3996.90219227225	1.26504702083761	0.323074324258276	3.91565322853166	9.01597605085073e-05	0.0037817793294545
X276_RS06380	2136.54523432339	1.62715360804792	0.564157609467299	2.88421813468819	0.00392386849337832	0.0551498689553618
X276_RS06385	2279.52247358365	0.138902240253817	0.410092773396486	0.338709309855417	0.734828726567363	0.951008870526173
X276_RS06390	3712.76821298414	-0.0221432847066535	0.168651232889366	-0.13129631089729	0.895540910007101	0.98608678134293
X276_RS06395	2029.51720913395	0.27212616873565	0.295331687369937	0.921425571224874	0.356828283322248	0.8063177833153
X276_RS06400	8181.7342760099	0.133593409119951	0.260406282634977	0.513019147495817	0.607937926902417	0.922560409705787
X276_RS06405	23010.8957945301	-0.149547856143907	0.406184117831274	-0.368177507634674	0.71274088052733	0.945551740286478
X276_RS06410	218.442336549949	0.928747703394278	0.50092680298947	1.85405871247381	0.063730760693235	0.363624287100934
X276_RS06415	11481.0706858881	0.113697387655463	0.413808054223325	0.274758759514388	0.783501584170313	0.963715923347174
X276_RS06420	134.991381655375	3.81143378287799	1.45462860646518	2.62021093627463	0.00878753936479379	0.0989104797685071
X276_RS06425	2203.00511491678	1.26043086254173	0.309634860336054	4.07070076403462	4.68719261552857e-05	0.00244325603424979
X276_RS06430	339.636450681901	0.804011464397264	0.519287297214418	1.54829796282361	0.121550574711544	0.519176639320828
X276_RS06435	1667.533615418	-0.497149815304479	0.186947926636215	-2.65929568864324	0.0078304206781525	0.0907695617426264
X276_RS06440	2538.78167031448	1.39552908585375	0.867291880236141	1.60906508829966	0.107602110085703	0.487935581968021
X276_RS06445	1600.03158600691	2.242020812927	1.0066421363227	2.22722726580589	0.0259320887411619	0.210634469669135
X276_RS06450	4248.06413435066	1.89673027812012	0.96628836591456	1.96290294391046	0.0496574526498374	0.318151388158684
X276_RS06455	2741.37530254868	1.76773565656063	1.01481610894428	1.74192707524087	0.0815212055767379	0.419642715955422
X276_RS06460	520.824646319008	0.464158759934705	0.246563710154849	1.88251044585272	0.0597667429379606	0.35379012440343
X276_RS06465	25.1260580733703	1.01545912139428	0.456260324759512	2.22561346294905	0.0260400836356722	0.21119215867058
X276_RS06470	28.308404462709	0.660710690941343	0.453893526793192	1.45565127489114	0.145489045860059	0.570584870140728
X276_RS06475	9.39694768277448	0.180510277331298	0.561216849309908	0.321640872958929	0.747724775740572	0.953344649952774
X276_RS06480	34.9734063878314	0.196506337352776	0.326020989399571	0.602741368629913	0.546680756546146	0.895775537014789
X276_RS06485	376.626556940446	-0.226787139626169	0.423101189526277	-0.536011585975662	0.591950543154314	0.91379599373074
X276_RS06490	190.093537450993	-0.0495922351693	0.279620459738607	-0.177355531192744	0.859229134492252	0.979886795613803
[truncated: 4,142 more rows]

## Sheet: T4 vs. T3
Additional file 6: Differential expression analysis
[truncated: 5,429 more rows]

## Sheet: T5 vs. T4
Additional file 6: Differential expression analysis
[truncated: 5,429 more rows]

[truncated: 2 more sheets: T6 vs. T5, description]
